# Supplementary material for: Comparing the Efficiency of Single-Locus Species Delimitation Methods within Trochoidea (Gastropoda: Vetigastropoda)
Source: Genes (Basel). 2022 Dec 2;13(12):2273. doi: 10.3390/genes13122273 (PMC9778293; doi:10.3390/genes13122273)
Supplement: Supplementary file 1 [file genes-13-02273-s001.zip › Table S1.xlsx]

## Sheet: Sheet1
Table S1. GenBank accession number of all COI sequences analyzed in our study.
Species name	Genus	Subfamily	Family	Superfamily	GenBank accession	References
Akoya akoya	Akoya	Calliostomatinae	Calliostomatidae	Trochoidea	AB505272	Williams et al., 2010
Alcyna ocellata	Alcyna	Alcyninae	Trochidae	Trochoidea	AB505277	Williams et al., 2010
Alcyna ocellata	Alcyna	Alcyninae	Trochidae	Trochoidea	AB505278	Williams et al., 2010
Angaria delphinus	Angaria	NA	Angariidae	Trochoidea	MN388985	Ran et al., 2020
Angaria delphinus	Angaria	NA	Angariidae	Trochoidea	MN388986	Ran et al., 2020
Angaria delphinus	Angaria	NA	Angariidae	Trochoidea	MN388987	Ran et al., 2020
Angaria formosa	Angaria	NA	Angariidae	Trochoidea	AM049342	Williams et al., 2006
Angaria formosa	Angaria	NA	Angariidae	Trochoidea	AM049343	Williams et al., 2006
Antimargarita dulcis	Antimargarita	NA	Margaritidae	Trochoidea	HE800603	Williams et al., 2012
Antimargarita dulcis	Antimargarita	NA	Margaritidae	Trochoidea	HE800604	Williams et al., 2012
Antimargarita powelli	Antimargarita	NA	Margaritidae	Trochoidea	HE800605	Williams et al., 2012
Arene cruentata	Arene	NA	Areneidae	Trochoidea	EU530110	Williams et al., 2008
Arxellia tenorioi	Arxellia	NA	Solariellidae	Trochoidea	HF586305	Williams et al., 2013
Arxellia tenorioi	Arxellia	NA	Solariellidae	Trochoidea	HF586306	Williams et al., 2013
Arxellia tenorioi	Arxellia	NA	Solariellidae	Trochoidea	HF586307	Williams et al., 2013
Arxellia tenorioi	Arxellia	NA	Solariellidae	Trochoidea	HF586308	Williams et al., 2013
Arxellia tenorioi	Arxellia	NA	Solariellidae	Trochoidea	HF586309	Williams et al., 2013
Arxellia tracheia	Arxellia	NA	Solariellidae	Trochoidea	LT596067	Sumner-Rooney et al., 2016
Arxellia tracheia	Arxellia	NA	Solariellidae	Trochoidea	LT596068	Sumner-Rooney et al., 2016
Arxellia tracheia	Arxellia	NA	Solariellidae	Trochoidea	LT596069	Sumner-Rooney et al., 2016
Arxellia tracheia	Arxellia	NA	Solariellidae	Trochoidea	LT596070	Sumner-Rooney et al., 2016
Arxellia trochos	Arxellia	NA	Solariellidae	Trochoidea	LT575870	Sumner-Rooney et al., 2016
Arxellia trochos	Arxellia	NA	Solariellidae	Trochoidea	LT575871	Sumner-Rooney et al., 2016
Arxellia trochos	Arxellia	NA	Solariellidae	Trochoidea	LT596071	Sumner-Rooney et al., 2016
Arxellia trochos	Arxellia	NA	Solariellidae	Trochoidea	LT596072	Sumner-Rooney et al., 2016
Arxellia trochos	Arxellia	NA	Solariellidae	Trochoidea	LT596073	Sumner-Rooney et al., 2016
Astraea heliotropium	Astraea	Turbininae	Turbinidae	Trochoidea	AM049363	Williams et al., 2006
Astralium calcar	Astralium	Turbininae	Turbinidae	Trochoidea	AY787399	Meyer et al., 2005
Astralium calcar	Astralium	Turbininae	Turbinidae	Trochoidea	AY787400	Meyer et al., 2005
Astralium haematragum	Astralium	Turbininae	Turbinidae	Trochoidea	AY787390	Meyer et al., 2005
Astralium haematragum	Astralium	Turbininae	Turbinidae	Trochoidea	AY787391	Meyer et al., 2005
Astralium heimburgi	Astralium	Turbininae	Turbinidae	Trochoidea	AY787396	Meyer et al., 2005
Astralium heimburgi	Astralium	Turbininae	Turbinidae	Trochoidea	AY787398	Meyer et al., 2005
Astralium lapillus	Astralium	Turbininae	Turbinidae	Trochoidea	AY787395	Meyer et al., 2005
Astralium milloni	Astralium	Turbininae	Turbinidae	Trochoidea	AY787337	Meyer et al., 2005
Astralium milloni	Astralium	Turbininae	Turbinidae	Trochoidea	AY787338	Meyer et al., 2005
Astralium milloni	Astralium	Turbininae	Turbinidae	Trochoidea	AY787339	Meyer et al., 2005
Astralium milloni	Astralium	Turbininae	Turbinidae	Trochoidea	AY787340	Meyer et al., 2005
Astralium milloni	Astralium	Turbininae	Turbinidae	Trochoidea	AY787341	Meyer et al., 2005
Astralium milloni	Astralium	Turbininae	Turbinidae	Trochoidea	AY787342	Meyer et al., 2005
Astralium pileolum	Astralium	Turbininae	Turbinidae	Trochoidea	AM049366	Meyer et al., 2005
Astralium rhodostomum	Astralium	Turbininae	Turbinidae	Trochoidea	AM049367	Williams et al., 2006
Astralium provisorium	Astralium	Turbininae	Turbinidae	Trochoidea	AM403842	Williams et al., 2006
Astralium stellare	Astralium	Turbininae	Turbinidae	Trochoidea	AM049368	Williams et al., 2006
Astralium tentoriiformis	Astralium	Turbininae	Turbinidae	Trochoidea	AM049369	Williams et al., 2006
Astralium tentoriiformis	Astralium	Turbininae	Turbinidae	Trochoidea	AM403843	Williams et al., 2006
Astralium tentorium	Astralium	Turbininae	Turbinidae	Trochoidea	AM403844	Williams et al., 2007
Astralium wallisi	Astralium	Turbininae	Turbinidae	Trochoidea	AM403845	Williams et al., 2007
Austrocochlea brevis	Austrocochlea	Monodontinae	Trochidae	Trochoidea	HQ625276	Colgan et al., 2011
Austrocochlea brevis	Austrocochlea	Monodontinae	Trochidae	Trochoidea	HQ625277	Colgan et al., 2011
Austrocochlea brevis	Austrocochlea	Monodontinae	Trochidae	Trochoidea	HQ625278	Colgan et al., 2011
Austrocochlea constellatus	Austrocochlea	Monodontinae	Trochidae	Trochoidea	EU530126	Williams et al., 2013
Austrocochlea constricta	Austrocochlea	Monodontinae	Trochidae	Trochoidea	HQ625272	Colgan et al., 2011
Austrocochlea constricta	Austrocochlea	Monodontinae	Trochidae	Trochoidea	HQ625282	Colgan et al., 2011
Austrocochlea constricta	Austrocochlea	Monodontinae	Trochidae	Trochoidea	HQ625288	Colgan et al., 2011
Austrocochlea constricta	Austrocochlea	Monodontinae	Trochidae	Trochoidea	HQ625290	Colgan et al., 2011
Austrocochlea constricta	Austrocochlea	Monodontinae	Trochidae	Trochoidea	HQ625291	Colgan et al., 2011
Austrocochlea constricta	Austrocochlea	Monodontinae	Trochidae	Trochoidea	HQ625296	Colgan et al., 2011
Austrocochlea constricta	Austrocochlea	Monodontinae	Trochidae	Trochoidea	HQ625297	Colgan et al., 2011
Austrocochlea constricta	Austrocochlea	Monodontinae	Trochidae	Trochoidea	HQ625309	Colgan et al., 2011
Austrocochlea constricta	Austrocochlea	Monodontinae	Trochidae	Trochoidea	HQ625315	Colgan et al., 2011
Austrocochlea constricta	Austrocochlea	Monodontinae	Trochidae	Trochoidea	HQ625316	Colgan et al., 2011
Austrocochlea diminuta	Austrocochlea	Monodontinae	Trochidae	Trochoidea	AY858084	Donald et al., 2005
Austrocochlea piperina	Austrocochlea	Monodontinae	Trochidae	Trochoidea	AB505288	Williams et al., 2010
Austrocochlea porcata	Austrocochlea	Monodontinae	Trochidae	Trochoidea	HQ625264	Colgan et al., 2011
Austrocochlea porcata	Austrocochlea	Monodontinae	Trochidae	Trochoidea	HQ625265	Colgan et al., 2011
Austrocochlea porcata	Austrocochlea	Monodontinae	Trochidae	Trochoidea	HQ625266	Colgan et al., 2011
Austrocochlea porcata	Austrocochlea	Monodontinae	Trochidae	Trochoidea	HQ625267	Colgan et al., 2011
Austrocochlea porcata	Austrocochlea	Monodontinae	Trochidae	Trochoidea	HQ625268	Colgan et al., 2011
Austrocochlea porcata	Austrocochlea	Monodontinae	Trochidae	Trochoidea	HQ625269	Colgan et al., 2011
Austrocochlea porcata	Austrocochlea	Monodontinae	Trochidae	Trochoidea	HQ625270	Colgan et al., 2011
Austrocochlea porcata	Austrocochlea	Monodontinae	Trochidae	Trochoidea	HQ625271	Colgan et al., 2011
Austrocochlea porcata	Austrocochlea	Monodontinae	Trochidae	Trochoidea	HQ625273	Colgan et al., 2011
Austrocochlea porcata	Austrocochlea	Monodontinae	Trochidae	Trochoidea	HQ625274	Colgan et al., 2011
Austrocochlea porcata	Austrocochlea	Monodontinae	Trochidae	Trochoidea	HQ625275	Colgan et al., 2011
Austrocochlea porcata	Austrocochlea	Monodontinae	Trochidae	Trochoidea	HQ625279	Colgan et al., 2011
Austrocochlea porcata	Austrocochlea	Monodontinae	Trochidae	Trochoidea	HQ625280	Colgan et al., 2011
Austrocochlea porcata	Austrocochlea	Monodontinae	Trochidae	Trochoidea	HQ625281	Colgan et al., 2011
Austrocochlea porcata	Austrocochlea	Monodontinae	Trochidae	Trochoidea	HQ625283	Colgan et al., 2011
Austrocochlea porcata	Austrocochlea	Monodontinae	Trochidae	Trochoidea	HQ625284	Colgan et al., 2011
Austrocochlea porcata	Austrocochlea	Monodontinae	Trochidae	Trochoidea	HQ625285	Colgan et al., 2011
Austrocochlea porcata	Austrocochlea	Monodontinae	Trochidae	Trochoidea	HQ625286	Colgan et al., 2011
Austrocochlea porcata	Austrocochlea	Monodontinae	Trochidae	Trochoidea	HQ625287	Colgan et al., 2011
Austrocochlea porcata	Austrocochlea	Monodontinae	Trochidae	Trochoidea	HQ625289	Colgan et al., 2011
Austrocochlea porcata	Austrocochlea	Monodontinae	Trochidae	Trochoidea	HQ625292	Colgan et al., 2011
Austrocochlea porcata	Austrocochlea	Monodontinae	Trochidae	Trochoidea	HQ625293	Colgan et al., 2011
Austrocochlea porcata	Austrocochlea	Monodontinae	Trochidae	Trochoidea	HQ625294	Colgan et al., 2011
Austrocochlea porcata	Austrocochlea	Monodontinae	Trochidae	Trochoidea	HQ625295	Colgan et al., 2011
Austrocochlea porcata	Austrocochlea	Monodontinae	Trochidae	Trochoidea	HQ625298	Colgan et al., 2011
Austrocochlea porcata	Austrocochlea	Monodontinae	Trochidae	Trochoidea	HQ625299	Colgan et al., 2011
Austrocochlea porcata	Austrocochlea	Monodontinae	Trochidae	Trochoidea	HQ625300	Colgan et al., 2011
Austrocochlea porcata	Austrocochlea	Monodontinae	Trochidae	Trochoidea	HQ625301	Colgan et al., 2011
Austrocochlea porcata	Austrocochlea	Monodontinae	Trochidae	Trochoidea	HQ625302	Colgan et al., 2011
Austrocochlea porcata	Austrocochlea	Monodontinae	Trochidae	Trochoidea	HQ625303	Colgan et al., 2011
Austrocochlea porcata	Austrocochlea	Monodontinae	Trochidae	Trochoidea	HQ625304	Colgan et al., 2011
Austrocochlea porcata	Austrocochlea	Monodontinae	Trochidae	Trochoidea	HQ625305	Colgan et al., 2011
Austrocochlea porcata	Austrocochlea	Monodontinae	Trochidae	Trochoidea	HQ625306	Colgan et al., 2011
Austrocochlea porcata	Austrocochlea	Monodontinae	Trochidae	Trochoidea	HQ625307	Colgan et al., 2011
Austrocochlea porcata	Austrocochlea	Monodontinae	Trochidae	Trochoidea	HQ625308	Colgan et al., 2011
Austrocochlea porcata	Austrocochlea	Monodontinae	Trochidae	Trochoidea	HQ625311	Colgan et al., 2011
Austrocochlea porcata	Austrocochlea	Monodontinae	Trochidae	Trochoidea	HQ625312	Colgan et al., 2011
Austrocochlea porcata	Austrocochlea	Monodontinae	Trochidae	Trochoidea	HQ625317	Colgan et al., 2011
Austrocochlea porcata	Austrocochlea	Monodontinae	Trochidae	Trochoidea	HQ625318	Colgan et al., 2011
Austrocochlea porcata	Austrocochlea	Monodontinae	Trochidae	Trochoidea	HQ625319	Colgan et al., 2011
Austrocochlea porcata	Austrocochlea	Monodontinae	Trochidae	Trochoidea	HQ625320	Colgan et al., 2011
Austrocochlea rudis	Austrocochlea	Monodontinae	Trochidae	Trochoidea	AY858085	Doanld et al., 2005
Bellastraea aurea	Bellastraea	Turbininae	Turbinidae	Trochoidea	AM403869	Williams et al., 2007
Bellastraea kesteveni	Bellastraea	Turbininae	Turbinidae	Trochoidea	AM403870	Williams et al., 2006
Bellastraea kesteveni	Bellastraea	Turbininae	Turbinidae	Trochoidea	AM403871	Williams et al., 2007
Bellastraea kesteveni	Bellastraea	Turbininae	Turbinidae	Trochoidea	AM403872	Williams et al., 2007
Bellastraea rutidoloma	Bellastraea	Turbininae	Turbinidae	Trochoidea	AM049370	Williams et al., 2007
Bolma andersoni	Bolma	Turbininae	Turbinidae	Trochoidea	AM049371	Williams et al., 2006
Bolma castelinae	Bolma	Turbininae	Turbinidae	Trochoidea	KY205183	Castelin et al., 2017
Bolma castelinae	Bolma	Turbininae	Turbinidae	Trochoidea	KY205222	Castelin et al., 2017
Bolma castelinae	Bolma	Turbininae	Turbinidae	Trochoidea	KY205239	Castelin et al., 2017
Bolma castelinae	Bolma	Turbininae	Turbinidae	Trochoidea	KY205241	Castelin et al., 2017
Bolma castelinae	Bolma	Turbininae	Turbinidae	Trochoidea	KY205273	Castelin et al., 2017
Bolma castelinae	Bolma	Turbininae	Turbinidae	Trochoidea	KY205278	Castelin et al., 2017
Bolma castelinae	Bolma	Turbininae	Turbinidae	Trochoidea	KY205288	Castelin et al., 2017
Bolma castelinae	Bolma	Turbininae	Turbinidae	Trochoidea	KY205300	Castelin et al., 2017
Bolma castelinae	Bolma	Turbininae	Turbinidae	Trochoidea	KY205307	Castelin et al., 2017
Bolma castelinae	Bolma	Turbininae	Turbinidae	Trochoidea	KY205318	Castelin et al., 2017
Bolma castelinae	Bolma	Turbininae	Turbinidae	Trochoidea	KY205338	Castelin et al., 2017
Bolma castelinae	Bolma	Turbininae	Turbinidae	Trochoidea	KY205348	Castelin et al., 2017
Bolma fuscolineata	Bolma	Turbininae	Turbinidae	Trochoidea	KY205194	Castelin et al., 2017
Bolma fuscolineata	Bolma	Turbininae	Turbinidae	Trochoidea	KY205260	Castelin et al., 2017
Bolma fuscolineata	Bolma	Turbininae	Turbinidae	Trochoidea	KY205277	Castelin et al., 2017
Bolma fuscolineata	Bolma	Turbininae	Turbinidae	Trochoidea	KY205328	Castelin et al., 2017
Bolma fuscolineata	Bolma	Turbininae	Turbinidae	Trochoidea	KY205276	Castelin et al., 2017
Bolma fuscolineata	Bolma	Turbininae	Turbinidae	Trochoidea	KY205327	Castelin et al., 2017
Bolma girgyllus	Bolma	Turbininae	Turbinidae	Trochoidea	EU530155	Williams et al., 2008
Bolma henica	Bolma	Turbininae	Turbinidae	Trochoidea	KY205181	Castelin et al., 2017
Bolma henica	Bolma	Turbininae	Turbinidae	Trochoidea	KY205185	Castelin et al., 2017
Bolma henica	Bolma	Turbininae	Turbinidae	Trochoidea	KY205187	Castelin et al., 2017
Bolma henica	Bolma	Turbininae	Turbinidae	Trochoidea	KY205188	Castelin et al., 2017
Bolma henica	Bolma	Turbininae	Turbinidae	Trochoidea	KY205191	Castelin et al., 2017
Bolma henica	Bolma	Turbininae	Turbinidae	Trochoidea	KY205192	Castelin et al., 2017
Bolma henica	Bolma	Turbininae	Turbinidae	Trochoidea	KY205193	Castelin et al., 2017
Bolma henica	Bolma	Turbininae	Turbinidae	Trochoidea	KY205198	Castelin et al., 2017
Bolma henica	Bolma	Turbininae	Turbinidae	Trochoidea	KY205202	Castelin et al., 2017
Bolma henica	Bolma	Turbininae	Turbinidae	Trochoidea	KY205205	Castelin et al., 2017
Bolma henica	Bolma	Turbininae	Turbinidae	Trochoidea	KY205208	Castelin et al., 2017
Bolma henica	Bolma	Turbininae	Turbinidae	Trochoidea	KY205214	Castelin et al., 2017
Bolma henica	Bolma	Turbininae	Turbinidae	Trochoidea	KY205216	Castelin et al., 2017
Bolma henica	Bolma	Turbininae	Turbinidae	Trochoidea	KY205218	Castelin et al., 2017
Bolma henica	Bolma	Turbininae	Turbinidae	Trochoidea	KY205228	Castelin et al., 2017
Bolma henica	Bolma	Turbininae	Turbinidae	Trochoidea	KY205232	Castelin et al., 2017
Bolma henica	Bolma	Turbininae	Turbinidae	Trochoidea	KY205235	Castelin et al., 2017
Bolma henica	Bolma	Turbininae	Turbinidae	Trochoidea	KY205238	Castelin et al., 2017
Bolma henica	Bolma	Turbininae	Turbinidae	Trochoidea	KY205245	Castelin et al., 2017
Bolma henica	Bolma	Turbininae	Turbinidae	Trochoidea	KY205246	Castelin et al., 2017
Bolma henica	Bolma	Turbininae	Turbinidae	Trochoidea	KY205247	Castelin et al., 2017
Bolma henica	Bolma	Turbininae	Turbinidae	Trochoidea	KY205248	Castelin et al., 2017
Bolma henica	Bolma	Turbininae	Turbinidae	Trochoidea	KY205249	Castelin et al., 2017
Bolma henica	Bolma	Turbininae	Turbinidae	Trochoidea	KY205250	Castelin et al., 2017
Bolma henica	Bolma	Turbininae	Turbinidae	Trochoidea	KY205251	Castelin et al., 2017
Bolma henica	Bolma	Turbininae	Turbinidae	Trochoidea	KY205252	Castelin et al., 2017
Bolma henica	Bolma	Turbininae	Turbinidae	Trochoidea	KY205259	Castelin et al., 2017
Bolma henica	Bolma	Turbininae	Turbinidae	Trochoidea	KY205262	Castelin et al., 2017
Bolma henica	Bolma	Turbininae	Turbinidae	Trochoidea	KY205266	Castelin et al., 2017
Bolma henica	Bolma	Turbininae	Turbinidae	Trochoidea	KY205268	Castelin et al., 2017
Bolma henica	Bolma	Turbininae	Turbinidae	Trochoidea	KY205282	Castelin et al., 2017
Bolma henica	Bolma	Turbininae	Turbinidae	Trochoidea	KY205284	Castelin et al., 2017
Bolma henica	Bolma	Turbininae	Turbinidae	Trochoidea	KY205285	Castelin et al., 2017
Bolma henica	Bolma	Turbininae	Turbinidae	Trochoidea	KY205287	Castelin et al., 2017
Bolma henica	Bolma	Turbininae	Turbinidae	Trochoidea	KY205290	Castelin et al., 2017
Bolma henica	Bolma	Turbininae	Turbinidae	Trochoidea	KY205292	Castelin et al., 2017
Bolma henica	Bolma	Turbininae	Turbinidae	Trochoidea	KY205295	Castelin et al., 2017
Bolma henica	Bolma	Turbininae	Turbinidae	Trochoidea	KY205296	Castelin et al., 2017
Bolma henica	Bolma	Turbininae	Turbinidae	Trochoidea	KY205299	Castelin et al., 2017
Bolma henica	Bolma	Turbininae	Turbinidae	Trochoidea	KY205304	Castelin et al., 2017
Bolma henica	Bolma	Turbininae	Turbinidae	Trochoidea	KY205309	Castelin et al., 2017
Bolma henica	Bolma	Turbininae	Turbinidae	Trochoidea	KY205311	Castelin et al., 2017
Bolma henica	Bolma	Turbininae	Turbinidae	Trochoidea	KY205312	Castelin et al., 2017
Bolma henica	Bolma	Turbininae	Turbinidae	Trochoidea	KY205313	Castelin et al., 2017
Bolma henica	Bolma	Turbininae	Turbinidae	Trochoidea	KY205314	Castelin et al., 2017
Bolma henica	Bolma	Turbininae	Turbinidae	Trochoidea	KY205315	Castelin et al., 2017
Bolma henica	Bolma	Turbininae	Turbinidae	Trochoidea	KY205321	Castelin et al., 2017
Bolma henica	Bolma	Turbininae	Turbinidae	Trochoidea	KY205324	Castelin et al., 2017
Bolma henica	Bolma	Turbininae	Turbinidae	Trochoidea	KY205326	Castelin et al., 2017
Bolma henica	Bolma	Turbininae	Turbinidae	Trochoidea	KY205335	Castelin et al., 2017
Bolma henica	Bolma	Turbininae	Turbinidae	Trochoidea	KY205339	Castelin et al., 2017
Bolma henica	Bolma	Turbininae	Turbinidae	Trochoidea	KY205349	Castelin et al., 2017
Bolma henica	Bolma	Turbininae	Turbinidae	Trochoidea	KY205353	Castelin et al., 2017
Bolma henica	Bolma	Turbininae	Turbinidae	Trochoidea	KY205354	Castelin et al., 2017
Bolma jacquelineae	Bolma	Turbininae	Turbinidae	Trochoidea	KY205221	Castelin et al., 2017
Bolma mainbaza	Bolma	Turbininae	Turbinidae	Trochoidea	KY205220	Castelin et al., 2017
Bolma mainbaza	Bolma	Turbininae	Turbinidae	Trochoidea	KY205223	Castelin et al., 2017
Bolma mainbaza	Bolma	Turbininae	Turbinidae	Trochoidea	KY205227	Castelin et al., 2017
Bolma mainbaza	Bolma	Turbininae	Turbinidae	Trochoidea	KY205256	Castelin et al., 2017
Bolma mainbaza	Bolma	Turbininae	Turbinidae	Trochoidea	KY205286	Castelin et al., 2017
Bolma mainbaza	Bolma	Turbininae	Turbinidae	Trochoidea	KY205301	Castelin et al., 2017
Bolma mainbaza	Bolma	Turbininae	Turbinidae	Trochoidea	KY205333	Castelin et al., 2017
Bolma mainbaza	Bolma	Turbininae	Turbinidae	Trochoidea	KY205344	Castelin et al., 2017
Bolma mainbaza	Bolma	Turbininae	Turbinidae	Trochoidea	KY205347	Castelin et al., 2017
Bolma mainbaza	Bolma	Turbininae	Turbinidae	Trochoidea	KY205350	Castelin et al., 2017
Bolma millegranosa	Bolma	Turbininae	Turbinidae	Trochoidea	KY205190	Castelin et al., 2017
Bolma millegranosa	Bolma	Turbininae	Turbinidae	Trochoidea	KY205199	Castelin et al., 2017
Bolma millegranosa	Bolma	Turbininae	Turbinidae	Trochoidea	KY205206	Castelin et al., 2017
Bolma millegranosa	Bolma	Turbininae	Turbinidae	Trochoidea	KY205213	Castelin et al., 2017
Bolma millegranosa	Bolma	Turbininae	Turbinidae	Trochoidea	KY205263	Castelin et al., 2017
Bolma millegranosa	Bolma	Turbininae	Turbinidae	Trochoidea	KY205275	Castelin et al., 2017
Bolma millegranosa	Bolma	Turbininae	Turbinidae	Trochoidea	KY205308	Castelin et al., 2017
Bolma millegranosa	Bolma	Turbininae	Turbinidae	Trochoidea	KY205334	Castelin et al., 2017
Bolma minutiradiosa	Bolma	Turbininae	Turbinidae	Trochoidea	KY205215	Castelin et al., 2017
Bolma minutiradiosa	Bolma	Turbininae	Turbinidae	Trochoidea	KY205226	Castelin et al., 2017
Bolma minutiradiosa	Bolma	Turbininae	Turbinidae	Trochoidea	KY205240	Castelin et al., 2017
Bolma minutiradiosa	Bolma	Turbininae	Turbinidae	Trochoidea	KY205319	Castelin et al., 2017
Bolma minutiradiosa	Bolma	Turbininae	Turbinidae	Trochoidea	KY205352	Castelin et al., 2017
Bolma minutiradiosa	Bolma	Turbininae	Turbinidae	Trochoidea	KY205355	Castelin et al., 2017
Bolma minutiradiosa	Bolma	Turbininae	Turbinidae	Trochoidea	KY205358	Castelin et al., 2017
Bolma opaoana	Bolma	Turbininae	Turbinidae	Trochoidea	KY205330	Castelin et al., 2017
Bolma opaoana	Bolma	Turbininae	Turbinidae	Trochoidea	KY205316	Castelin et al., 2017
Bolma opaoana	Bolma	Turbininae	Turbinidae	Trochoidea	KY205310	Castelin et al., 2017
Bolma opaoana	Bolma	Turbininae	Turbinidae	Trochoidea	KY205289	Castelin et al., 2017
Bolma opaoana	Bolma	Turbininae	Turbinidae	Trochoidea	KY205279	Castelin et al., 2017
Bolma opaoana	Bolma	Turbininae	Turbinidae	Trochoidea	KY205272	Castelin et al., 2017
Bolma opaoana	Bolma	Turbininae	Turbinidae	Trochoidea	KY205265	Castelin et al., 2017
Bolma opaoana	Bolma	Turbininae	Turbinidae	Trochoidea	KY205258	Castelin et al., 2017
Bolma opaoana	Bolma	Turbininae	Turbinidae	Trochoidea	KY205243	Castelin et al., 2017
Bolma opaoana	Bolma	Turbininae	Turbinidae	Trochoidea	KY205217	Castelin et al., 2017
Bolma opaoana	Bolma	Turbininae	Turbinidae	Trochoidea	KY205212	Castelin et al., 2017
Bolma opaoana	Bolma	Turbininae	Turbinidae	Trochoidea	KY205186	Castelin et al., 2017
Bolma persica	Bolma	Turbininae	Turbinidae	Trochoidea	KY205229	Castelin et al., 2017
Bolma persica	Bolma	Turbininae	Turbinidae	Trochoidea	KY205357	Castelin et al., 2017
Bolma pseudobathyraphis	Bolma	Turbininae	Turbinidae	Trochoidea	KY205182	Castelin et al., 2017
Bolma pseudobathyraphis	Bolma	Turbininae	Turbinidae	Trochoidea	KY205197	Castelin et al., 2017
Bolma pseudobathyraphis	Bolma	Turbininae	Turbinidae	Trochoidea	KY205201	Castelin et al., 2017
Bolma pseudobathyraphis	Bolma	Turbininae	Turbinidae	Trochoidea	KY205203	Castelin et al., 2017
Bolma pseudobathyraphis	Bolma	Turbininae	Turbinidae	Trochoidea	KY205210	Castelin et al., 2017
Bolma pseudobathyraphis	Bolma	Turbininae	Turbinidae	Trochoidea	KY205230	Castelin et al., 2017
Bolma pseudobathyraphis	Bolma	Turbininae	Turbinidae	Trochoidea	KY205233	Castelin et al., 2017
Bolma pseudobathyraphis	Bolma	Turbininae	Turbinidae	Trochoidea	KY205236	Castelin et al., 2017
Bolma pseudobathyraphis	Bolma	Turbininae	Turbinidae	Trochoidea	KY205253	Castelin et al., 2017
Bolma pseudobathyraphis	Bolma	Turbininae	Turbinidae	Trochoidea	KY205257	Castelin et al., 2017
Bolma pseudobathyraphis	Bolma	Turbininae	Turbinidae	Trochoidea	KY205261	Castelin et al., 2017
Bolma pseudobathyraphis	Bolma	Turbininae	Turbinidae	Trochoidea	KY205270	Castelin et al., 2017
Bolma pseudobathyraphis	Bolma	Turbininae	Turbinidae	Trochoidea	KY205271	Castelin et al., 2017
Bolma pseudobathyraphis	Bolma	Turbininae	Turbinidae	Trochoidea	KY205274	Castelin et al., 2017
Bolma pseudobathyraphis	Bolma	Turbininae	Turbinidae	Trochoidea	KY205280	Castelin et al., 2017
Bolma pseudobathyraphis	Bolma	Turbininae	Turbinidae	Trochoidea	KY205283	Castelin et al., 2017
Bolma pseudobathyraphis	Bolma	Turbininae	Turbinidae	Trochoidea	KY205305	Castelin et al., 2017
Bolma pseudobathyraphis	Bolma	Turbininae	Turbinidae	Trochoidea	KY205306	Castelin et al., 2017
Bolma pseudobathyraphis	Bolma	Turbininae	Turbinidae	Trochoidea	KY205332	Castelin et al., 2017
Bolma pseudobathyraphis	Bolma	Turbininae	Turbinidae	Trochoidea	KY205336	Castelin et al., 2017
Bolma pseudobathyraphis	Bolma	Turbininae	Turbinidae	Trochoidea	KY205342	Castelin et al., 2017
Bolma pseudobathyraphis	Bolma	Turbininae	Turbinidae	Trochoidea	KY205345	Castelin et al., 2017
Bolma pseudobathyraphis	Bolma	Turbininae	Turbinidae	Trochoidea	KY205359	Castelin et al., 2017
Bolma recens	Bolma	Turbininae	Turbinidae	Trochoidea	KY205189	Castelin et al., 2017
Bolma recens	Bolma	Turbininae	Turbinidae	Trochoidea	KY205297	Castelin et al., 2017
Bolma recens	Bolma	Turbininae	Turbinidae	Trochoidea	KY205346	Castelin et al., 2017
Bolma recens	Bolma	Turbininae	Turbinidae	Trochoidea	KY205184	Castelin et al., 2017
Bolma recens	Bolma	Turbininae	Turbinidae	Trochoidea	KY205200	Castelin et al., 2017
Bolma recens	Bolma	Turbininae	Turbinidae	Trochoidea	KY205224	Castelin et al., 2017
Bolma recens	Bolma	Turbininae	Turbinidae	Trochoidea	KY205225	Castelin et al., 2017
Bolma recens	Bolma	Turbininae	Turbinidae	Trochoidea	KY205231	Castelin et al., 2017
Bolma recens	Bolma	Turbininae	Turbinidae	Trochoidea	KY205242	Castelin et al., 2017
Bolma recens	Bolma	Turbininae	Turbinidae	Trochoidea	KY205244	Castelin et al., 2017
Bolma recens	Bolma	Turbininae	Turbinidae	Trochoidea	KY205264	Castelin et al., 2017
Bolma recens	Bolma	Turbininae	Turbinidae	Trochoidea	KY205269	Castelin et al., 2017
Bolma recens	Bolma	Turbininae	Turbinidae	Trochoidea	KY205267	Castelin et al., 2017
Bolma recens	Bolma	Turbininae	Turbinidae	Trochoidea	KY205291	Castelin et al., 2017
Bolma recens	Bolma	Turbininae	Turbinidae	Trochoidea	KY205293	Castelin et al., 2017
Bolma recens	Bolma	Turbininae	Turbinidae	Trochoidea	KY205294	Castelin et al., 2017
Bolma recens	Bolma	Turbininae	Turbinidae	Trochoidea	KY205298	Castelin et al., 2017
Bolma recens	Bolma	Turbininae	Turbinidae	Trochoidea	KY205302	Castelin et al., 2017
Bolma recens	Bolma	Turbininae	Turbinidae	Trochoidea	KY205303	Castelin et al., 2017
Bolma recens	Bolma	Turbininae	Turbinidae	Trochoidea	KY205323	Castelin et al., 2017
Bolma recens	Bolma	Turbininae	Turbinidae	Trochoidea	KY205325	Castelin et al., 2017
Bolma recens	Bolma	Turbininae	Turbinidae	Trochoidea	KY205329	Castelin et al., 2017
Bolma recens	Bolma	Turbininae	Turbinidae	Trochoidea	KY205331	Castelin et al., 2017
Bolma recens	Bolma	Turbininae	Turbinidae	Trochoidea	KY205337	Castelin et al., 2017
Bolma recens	Bolma	Turbininae	Turbinidae	Trochoidea	KY205341	Castelin et al., 2017
Bolma recens	Bolma	Turbininae	Turbinidae	Trochoidea	KY205343	Castelin et al., 2017
Bolma recens	Bolma	Turbininae	Turbinidae	Trochoidea	KY205351	Castelin et al., 2017
Bolma recens	Bolma	Turbininae	Turbinidae	Trochoidea	KY205356	Castelin et al., 2017
Bolma rugosa	Bolma	Turbininae	Turbinidae	Trochoidea	AM049372	Williams et al., 2006
Bothropoma pilula	Bothropoma	Colloniinae	Colloniidae	Trochoidea	AM049344	Williams et al., 2006
Broderipia eximia	Broderipia	Fossarininae	Trochidae	Trochoidea	AB505285	Williams et al., 2010
Broderipia eximia	Broderipia	Fossarininae	Trochidae	Trochoidea	AB505286	Williams et al., 2010
Broderipia iridescens	Broderipia	Fossarininae	Trochidae	Trochoidea	AB505284	Williams et al., 2010
Bruceiella globulus	Bruceiella	NA	Skeneidae	Trochoidea	AB365237	Kano et al., 2008
Calliostoma annulatum	Calliostoma	Calliostomatinae	Calliostomatidae	Trochoidea	KX069451	Castelin et al., 2016
Calliostoma annulatum	Calliostoma	Calliostomatinae	Calliostomatidae	Trochoidea	KX069450	Castelin et al., 2016
Calliostoma annulatum	Calliostoma	Calliostomatinae	Calliostomatidae	Trochoidea	KX069449	Castelin et al., 2016
Calliostoma annulatum	Calliostoma	Calliostomatinae	Calliostomatidae	Trochoidea	KX069448	Castelin et al., 2016
Calliostoma annulatum	Calliostoma	Calliostomatinae	Calliostomatidae	Trochoidea	KX069447	Castelin et al., 2016
Calliostoma annulatum	Calliostoma	Calliostomatinae	Calliostomatidae	Trochoidea	KX069446	Castelin et al., 2016
Calliostoma antonii	Calliostoma	Calliostomatinae	Calliostomatidae	Trochoidea	GQ232352	Williams et al., 2010
Calliostoma antonii	Calliostoma	Calliostomatinae	Calliostomatidae	Trochoidea	GQ160757	Williams et al., 2010
Calliostoma canaliculatum	Calliostoma	Calliostomatinae	Calliostomatidae	Trochoidea	KX069452	Castelin et al., 2016
Calliostoma canaliculatum	Calliostoma	Calliostomatinae	Calliostomatidae	Trochoidea	KX069453	Castelin et al., 2016
Calliostoma canaliculatum	Calliostoma	Calliostomatinae	Calliostomatidae	Trochoidea	KX069454	Castelin et al., 2016
Calliostoma canaliculatum	Calliostoma	Calliostomatinae	Calliostomatidae	Trochoidea	KX069455	Castelin et al., 2016
Calliostoma canaliculatum	Calliostoma	Calliostomatinae	Calliostomatidae	Trochoidea	KX069456	Castelin et al., 2016
Calliostoma canaliculatum	Calliostoma	Calliostomatinae	Calliostomatidae	Trochoidea	KX069457	Castelin et al., 2016
Calliostoma canaliculatum	Calliostoma	Calliostomatinae	Calliostomatidae	Trochoidea	KX069458	Castelin et al., 2016
Calliostoma canaliculatum	Calliostoma	Calliostomatinae	Calliostomatidae	Trochoidea	KX069459	Castelin et al., 2016
Calliostoma iridium	Calliostoma	Calliostomatinae	Calliostomatidae	Trochoidea	GQ232354	Williams et al., 2010
Calliostoma javanicum	Calliostoma	Calliostomatinae	Calliostomatidae	Trochoidea	EU530117	Williams et al., 2008
Calliostoma jujubinum	Calliostoma	Calliostomatinae	Calliostomatidae	Trochoidea	GQ232355	Williams et al., 2010
Calliostoma ligatum	Calliostoma	Calliostomatinae	Calliostomatidae	Trochoidea	KX069460	Castelin et al., 2016
Calliostoma ligatum	Calliostoma	Calliostomatinae	Calliostomatidae	Trochoidea	KX069461	Castelin et al., 2016
Calliostoma ligatum	Calliostoma	Calliostomatinae	Calliostomatidae	Trochoidea	KX069462	Castelin et al., 2016
Calliostoma ligatum	Calliostoma	Calliostomatinae	Calliostomatidae	Trochoidea	KX069463	Castelin et al., 2016
Calliostoma ligatum	Calliostoma	Calliostomatinae	Calliostomatidae	Trochoidea	KX069464	Castelin et al., 2016
Calliostoma ligatum	Calliostoma	Calliostomatinae	Calliostomatidae	Trochoidea	KX069465	Castelin et al., 2016
Calliostoma ligatum	Calliostoma	Calliostomatinae	Calliostomatidae	Trochoidea	KX069466	Castelin et al., 2016
Calliostoma ligatum	Calliostoma	Calliostomatinae	Calliostomatidae	Trochoidea	KX069467	Castelin et al., 2016
Calliostoma ligatum	Calliostoma	Calliostomatinae	Calliostomatidae	Trochoidea	KX069468	Castelin et al., 2016
Calliostoma ligatum	Calliostoma	Calliostomatinae	Calliostomatidae	Trochoidea	KX069469	Castelin et al., 2016
Calliostoma ligatum	Calliostoma	Calliostomatinae	Calliostomatidae	Trochoidea	KX069470	Castelin et al., 2016
Calliostoma ligatum	Calliostoma	Calliostomatinae	Calliostomatidae	Trochoidea	KX069471	Castelin et al., 2016
Calliostoma ligatum	Calliostoma	Calliostomatinae	Calliostomatidae	Trochoidea	KX069472	Castelin et al., 2016
Calliostoma ligatum	Calliostoma	Calliostomatinae	Calliostomatidae	Trochoidea	KX069473	Castelin et al., 2016
Calliostoma ligatum	Calliostoma	Calliostomatinae	Calliostomatidae	Trochoidea	KX069474	Castelin et al., 2016
Calliostoma ligatum	Calliostoma	Calliostomatinae	Calliostomatidae	Trochoidea	KX069475	Castelin et al., 2016
Calliostoma ligatum	Calliostoma	Calliostomatinae	Calliostomatidae	Trochoidea	KX069476	Castelin et al., 2016
Calliostoma ligatum	Calliostoma	Calliostomatinae	Calliostomatidae	Trochoidea	KX069477	Castelin et al., 2016
Calliostoma ligatum	Calliostoma	Calliostomatinae	Calliostomatidae	Trochoidea	KX069478	Castelin et al., 2016
Calliostoma ligatum	Calliostoma	Calliostomatinae	Calliostomatidae	Trochoidea	KX069479	Castelin et al., 2016
Calliostoma ligatum	Calliostoma	Calliostomatinae	Calliostomatidae	Trochoidea	KX069480	Castelin et al., 2016
Calliostoma ligatum	Calliostoma	Calliostomatinae	Calliostomatidae	Trochoidea	KX069481	Castelin et al., 2016
Calliostoma ligatum	Calliostoma	Calliostomatinae	Calliostomatidae	Trochoidea	KX069482	Castelin et al., 2016
Calliostoma ligatum	Calliostoma	Calliostomatinae	Calliostomatidae	Trochoidea	KX069483	Castelin et al., 2016
Calliostoma ligatum	Calliostoma	Calliostomatinae	Calliostomatidae	Trochoidea	KX069484	Castelin et al., 2016
Calliostoma ligatum	Calliostoma	Calliostomatinae	Calliostomatidae	Trochoidea	KX069485	Castelin et al., 2016
Calliostoma ligatum	Calliostoma	Calliostomatinae	Calliostomatidae	Trochoidea	KX069486	Castelin et al., 2016
Calliostoma ligatum	Calliostoma	Calliostomatinae	Calliostomatidae	Trochoidea	KX069487	Castelin et al., 2016
Calliostoma ligatum	Calliostoma	Calliostomatinae	Calliostomatidae	Trochoidea	KX069488	Castelin et al., 2016
Calliostoma ligatum	Calliostoma	Calliostomatinae	Calliostomatidae	Trochoidea	KX069489	Castelin et al., 2016
Calliostoma ligatum	Calliostoma	Calliostomatinae	Calliostomatidae	Trochoidea	KX069490	Castelin et al., 2016
Calliostoma ligatum	Calliostoma	Calliostomatinae	Calliostomatidae	Trochoidea	KX069491	Castelin et al., 2016
Calliostoma sakashitai	Calliostoma	Calliostomatinae	Calliostomatidae	Trochoidea	AB365225	Kano et al., 2008
Calliostoma shinagawaensis	Calliostoma	Calliostomatinae	Calliostomatidae	Trochoidea	AB505275	Williams et al., 2010
Calliostoma virescens	Calliostoma	Calliostomatinae	Calliostomatidae	Trochoidea	KU496631	Borges et al., 2010
Calliostoma virescens	Calliostoma	Calliostomatinae	Calliostomatidae	Trochoidea	KU496632	Borges et al., 2010
Calliostoma zizyphinum	Calliostoma	Calliostomatinae	Calliostomatidae	Trochoidea	KU496673	Borges et al., 2016
Calliostoma zizyphinum	Calliostoma	Calliostomatinae	Calliostomatidae	Trochoidea	KU496674	Borges et al., 2016
Calliostoma zizyphinum	Calliostoma	Calliostomatinae	Calliostomatidae	Trochoidea	KU496675	Borges et al., 2016
Callogaza sericata	Callogaza	NA	Margaritidae	Trochoidea	HE800606	Williams et al., 2012
Callogaza sericata	Callogaza	NA	Margaritidae	Trochoidea	HE800607	Williams et al., 2012
Callogaza sericata	Callogaza	NA	Margaritidae	Trochoidea	HE800608	Williams et al., 2012
Calthalotia arruensis	Calthalotia	Cantharidinae	Trochidae	Trochoidea	KU860038	Donald et al., 2016
Cantharidella picturata	Cantharidella	Trochinae	Trochidae	Trochoidea	KU860039	Donald et al., 2016
Cantharidella picturata	Cantharidella	Trochinae	Trochidae	Trochoidea	KU860040	Donald et al., 2016
Cantharidella picturata	Cantharidella	Trochinae	Trochidae	Trochoidea	KU860041	Donald et al., 2016
Cantharidus antipodum	Cantharidus	Cantharidinae	Trochidae	Trochoidea	KU860042	Donald et al., 2016
Cantharidus antipodum	Cantharidus	Cantharidinae	Trochidae	Trochoidea	KU860043	Donald et al., 2016
Cantharidus antipodum	Cantharidus	Cantharidinae	Trochidae	Trochoidea	KU860044	Donald et al., 2016
Cantharidus antipodum	Cantharidus	Cantharidinae	Trochidae	Trochoidea	KU860045	Donald et al., 2016
Cantharidus antipodum	Cantharidus	Cantharidinae	Trochidae	Trochoidea	KU860046	Donald et al., 2016
Cantharidus antipodum	Cantharidus	Cantharidinae	Trochidae	Trochoidea	KU860047	Donald et al., 2016
Cantharidus antipodum	Cantharidus	Cantharidinae	Trochidae	Trochoidea	KU860048	Donald et al., 2016
Cantharidus antipodum	Cantharidus	Cantharidinae	Trochidae	Trochoidea	KU860049	Donald et al., 2016
Cantharidus antipodum	Cantharidus	Cantharidinae	Trochidae	Trochoidea	KU860050	Donald et al., 2016
Cantharidus antipodum	Cantharidus	Cantharidinae	Trochidae	Trochoidea	KU860051	Donald et al., 2016
Cantharidus antipodum	Cantharidus	Cantharidinae	Trochidae	Trochoidea	KU860052	Donald et al., 2016
Cantharidus antipodum	Cantharidus	Cantharidinae	Trochidae	Trochoidea	KU860053	Donald et al., 2016
Cantharidus antipodum	Cantharidus	Cantharidinae	Trochidae	Trochoidea	KU860054	Donald et al., 2016
Cantharidus antipodum	Cantharidus	Cantharidinae	Trochidae	Trochoidea	KU860055	Donald et al., 2016
Cantharidus bisbalteatus	Cantharidus	Cantharidinae	Trochidae	Trochoidea	AB505279	Williams et al., 2010
Cantharidus callichrous	Cantharidus	Cantharidinae	Trochidae	Trochoidea	EU530119	Williams et al., 2008
Cantharidus callichrous	Cantharidus	Cantharidinae	Trochidae	Trochoidea	EU530120	Williams et al., 2008
Cantharidus capillaceus	Cantharidus	Cantharidinae	Trochidae	Trochoidea	KU860056	Donald et al., 2016
Cantharidus capillaceus	Cantharidus	Cantharidinae	Trochidae	Trochoidea	KU860057	Donald et al., 2016
Cantharidus dilatatus	Cantharidus	Cantharidinae	Trochidae	Trochoidea	KU860058	Donald et al., 2016
Cantharidus fulminatus	Cantharidus	Cantharidinae	Trochidae	Trochoidea	KU860059	Donald et al., 2016
Cantharidus fulminatus	Cantharidus	Cantharidinae	Trochidae	Trochoidea	KU860060	Donald et al., 2016
Cantharidus jessoensis	Cantharidus	Cantharidinae	Trochidae	Trochoidea	AB505280	Williams et al., 2010
Chlorodiloma adelaidae	Chlorodiloma	Chrysostomatinae	Trochidae	Trochoidea	AY858081	Donald et al., 2005
Dillwynella planorbis	Dillwynella	NA	Skeneidae	Trochoidea	AB365240	Kano et al., 2008
Dillwynella vitrea	Dillwynella	NA	Skeneidae	Trochoidea	AM049336	Williams et al., 2006
Chlorodiloma crinita	Chlorodiloma	Chrysostomatinae	Trochidae	Trochoidea	AY858083	Donald et al., 2005
Chlorodiloma odontis	Chlorodiloma	Chrysostomatinae	Trochidae	Trochoidea	AY858082	Donald et al., 2005
Chrysostoma paradoxum	Chrysostoma	Chrysostomatinae	Trochidae	Trochoidea	GQ232360	Williams et al., 2010
Cirsonella extrema	Cirsonella	NA	Skeneidae	Trochoidea	HE800615	Williams et al., 2012
Agathistoma fasciatum	Agathistoma	NA	Tegulidae	Trochoidea	HE800630	Williams et al., 2012
Cittarium pica	Cittarium	NA	Tegulidae	Trochoidea	EU530146	Williams et al., 2008
Clanculus bronni	Clanculus	Trochinae	Trochidae	Trochoidea	AB505296	Williams et al., 2010
Clanculus cruciatus	Clanculus	Trochinae	Trochidae	Trochoidea	GQ232353	Williams et al., 2010
Clanculus denticulatus	Clanculus	Trochinae	Trochidae	Trochoidea	OP457006	Present study
Clanculus denticulatus	Clanculus	Trochinae	Trochidae	Trochoidea	OP457007	Present study
Clanculus denticulatus	Clanculus	Trochinae	Trochidae	Trochoidea	OP457008	Present study
Clanculus jussieui	Clanculus	Trochinae	Trochidae	Trochoidea	OP457009	Williams et al., 2010
Clanculus margaritarius	Clanculus	Trochinae	Trochidae	Trochoidea	OP457010	Williams et al., 2010
Clanculus microdon	Clanculus	Trochinae	Trochidae	Trochoidea	OP457011	Williams et al., 2010
Clelandella myriamae	Clelandella	Cantharidinae	Trochidae	Trochoidea	OP457012	Gaudron et al., 2010
Clelandella myriamae	Clelandella	Cantharidinae	Trochidae	Trochoidea	OP457013	Gaudron et al., 2010
Clelandella myriamae	Clelandella	Cantharidinae	Trochidae	Trochoidea	OP457014	Gaudron et al., 2010
Coelotrochus chathamensis	Coelotrochus	Trochinae	Trochidae	Trochoidea	OP457015	Williams et al., 2010
Coelotrochus oppressus	Coelotrochus	Trochinae	Trochidae	Trochoidea	OP457016	Williams et al., 2010
Coelotrochus oppressus	Coelotrochus	Trochinae	Trochidae	Trochoidea	OP457017	Williams et al., 2010
Coelotrochus viridis	Coelotrochus	Trochinae	Trochidae	Trochoidea	OP457018	Williams et al., 2010
Collonista costulosa	Collonista	Colloniinae	Colloniidae	Trochoidea	OP457019	Williams et al., 2010
Collonista amakusaensis	Collonista	Colloniinae	Colloniidae	Trochoidea	OP457020	Williams et al., 2006
Conotalopia mustelina	Conotalopia	Umboniinae	Trochidae	Trochoidea	OP457021	Williams et al., 2010
Conotalopia ornata	Conotalopia	Umboniinae	Trochidae	Trochoidea	OP457022	Williams et al., 2010
Cookia sulcata	Cookia	Turbininae	Turbinidae	Trochoidea	OP457023	Williams et al., 2006
Diloma aethiops	Diloma	Monodontinae	Trochidae	Trochoidea	OP457024	Donald et al., 2005
Diloma bicanaliculata	Diloma	Monodontinae	Trochidae	Trochoidea	OP457025	Donald et al., 2005
Diloma concamerata	Diloma	Monodontinae	Trochidae	Trochoidea	OP457026	Colgan et al., 2011
Diloma concamerata	Diloma	Monodontinae	Trochidae	Trochoidea	OP457027	Colgan et al., 2011
Diloma concamerata	Diloma	Monodontinae	Trochidae	Trochoidea	OP457028	Colgan et al., 2011
Diloma coracina	Diloma	Monodontinae	Trochidae	Trochoidea	OP457029	Donald et al., 2005
Diloma durvillaea	Diloma	Monodontinae	Trochidae	Trochoidea	OP457030	Spencer et al., 2009
Diloma durvillaea	Diloma	Monodontinae	Trochidae	Trochoidea	OP457031	Spencer et al., 2009
Diloma durvillaea	Diloma	Monodontinae	Trochidae	Trochoidea	OP457032	Spencer et al., 2009
Diloma durvillaea	Diloma	Monodontinae	Trochidae	Trochoidea	OP457033	Spencer et al., 2009
Diloma durvillaea	Diloma	Monodontinae	Trochidae	Trochoidea	OP457034	Spencer et al., 2009
Diloma durvillaea	Diloma	Monodontinae	Trochidae	Trochoidea	OP457035	Spencer et al., 2009
Diloma durvillaea	Diloma	Monodontinae	Trochidae	Trochoidea	OP457036	Spencer et al., 2009
Diloma durvillaea	Diloma	Monodontinae	Trochidae	Trochoidea	OP457037	Spencer et al., 2009
Diloma radula	Diloma	Monodontinae	Trochidae	Trochoidea	OP457038	Donald et al., 2005
Diloma samoaensis	Diloma	Monodontinae	Trochidae	Trochoidea	OP457039	Donald et al., 2005
Diloma subrostrata	Diloma	Monodontinae	Trochidae	Trochoidea	OP457040	Donald et al., 2005
Diloma zelandicum	Diloma	Monodontinae	Trochidae	Trochoidea	OP457041	Donald et al., 2005
Ethalia guamensis	Ethalia	Umboniinae	Trochidae	Trochoidea	OP457042	Williams et al., 2008
Ethaliella floccata	Ethaliella	Umboniinae	Trochidae	Trochoidea	OP457043	Williams et al., 2010
Ethaliella floccata	Ethaliella	Umboniinae	Trochidae	Trochoidea	OP457044	Williams et al., 2010
Ethminolia stearnsii	Ethminolia	Umboniinae	Trochidae	Trochoidea	OP457045	Williams et al., 2010
Ethminolia stearnsii	Ethminolia	Umboniinae	Trochidae	Trochoidea	OP457046	Williams et al., 2010
Eurytrochus affinis	Eurytrochus	Trochinae	Trochidae	Trochoidea	OP457047	Williams et al., 2010
Eurytrochus danieli	Eurytrochus	Trochinae	Trochidae	Trochoidea	OP457048	Williams et al., 2010
Fossarina petterdi	Fossarina	Fossarininae	Trochidae	Trochoidea	OP457049	Williams et al., 2010
Fossarina petterdi	Fossarina	Fossarininae	Trochidae	Trochoidea	OP457050	Williams et al., 2010
Fossarina rimata	Fossarina	Fossarininae	Trochidae	Trochoidea	OP457051	Williams et al., 2010
Fossarina rimata	Fossarina	Fossarininae	Trochidae	Trochoidea	OP457052	Williams et al., 2010
Fucaria striata	Fucaria	NA	Skeneidae	Trochoidea	OP457053	Murdock et al., 2021
Gabrielona pisinna	Gabrielona	Gabrieloninae	Phasianellidae	Trochoidea	OP457054	Williams et al., 2006
Gabrielona pisinna	Gabrielona	Gabrieloninae	Phasianellidae	Trochoidea	OP457055	Williams et al., 2006
Gaza daedala	Gaza	NA	Margaritidae	Trochoidea	OP457056	Williams et al., 2012
Gibbula delgadensis	Gibbula	Cantharidinae	Trochidae	Trochoidea	OP457057	Borges et al., 2016
Gibbula delgadensis	Gibbula	Cantharidinae	Trochidae	Trochoidea	OP457058	Borges et al., 2016
Gibbula delgadensis	Gibbula	Cantharidinae	Trochidae	Trochoidea	OP457059	Borges et al., 2016
Gibbula fanulum	Gibbula	Cantharidinae	Trochidae	Trochoidea	OP457060	Williams et al., 2010
Gibbula guttadauri	Gibbula	Cantharidinae	Trochidae	Trochoidea	OP457061	Barco et al., 2013
Gibbula magus	Gibbula	Cantharidinae	Trochidae	Trochoidea	OP457062	Williams et al., 2010
Gibbula philberti	Gibbula	Cantharidinae	Trochidae	Trochoidea	OP457063	Barco et al., 2013
Gibbula tumida	Gibbula	Cantharidinae	Trochidae	Trochoidea	OP457064	Barco et al., 2015
Gibbula tumida	Gibbula	Cantharidinae	Trochidae	Trochoidea	OP457065	Barco et al., 2015
Gibbula tumida	Gibbula	Cantharidinae	Trochidae	Trochoidea	OP457066	Barco et al., 2015
Gibbula tumida	Gibbula	Cantharidinae	Trochidae	Trochoidea	OP457067	Barco et al., 2015
Gibbula tumida	Gibbula	Cantharidinae	Trochidae	Trochoidea	OP457068	Barco et al., 2015
Gibbula tumida	Gibbula	Cantharidinae	Trochidae	Trochoidea	OP457069	Barco et al., 2015
Gibbula tumida	Gibbula	Cantharidinae	Trochidae	Trochoidea	OP457070	Barco et al., 2015
Gibbula tumida	Gibbula	Cantharidinae	Trochidae	Trochoidea	OP457071	Barco et al., 2015
Gibbula tumida	Gibbula	Cantharidinae	Trochidae	Trochoidea	OP457072	Barco et al., 2015
Gibbula tumida	Gibbula	Cantharidinae	Trochidae	Trochoidea	OP457073	Barco et al., 2015
Gibbula tumida	Gibbula	Cantharidinae	Trochidae	Trochoidea	OP457074	Barco et al., 2015
Gibbula tumida	Gibbula	Cantharidinae	Trochidae	Trochoidea	OP457075	Barco et al., 2015
Gibbula tumida	Gibbula	Cantharidinae	Trochidae	Trochoidea	KR084592	Barco et al., 2015
Gibbula tumida	Gibbula	Cantharidinae	Trochidae	Trochoidea	KR084595	Barco et al., 2015
Gibbula tumida	Gibbula	Cantharidinae	Trochidae	Trochoidea	KR084604	Barco et al., 2015
Gibbula tumida	Gibbula	Cantharidinae	Trochidae	Trochoidea	KR084605	Barco et al., 2015
Gibbula tumida	Gibbula	Cantharidinae	Trochidae	Trochoidea	KR084624	Barco et al., 2015
Gibbula tumida	Gibbula	Cantharidinae	Trochidae	Trochoidea	KR084636	Barco et al., 2015
Gibbula tumida	Gibbula	Cantharidinae	Trochidae	Trochoidea	KR084642	Barco et al., 2015
Gibbula tumida	Gibbula	Cantharidinae	Trochidae	Trochoidea	KR084668	Barco et al., 2015
Gibbula tumida	Gibbula	Cantharidinae	Trochidae	Trochoidea	KR084676	Barco et al., 2015
Gibbula tumida	Gibbula	Cantharidinae	Trochidae	Trochoidea	KR084681	Barco et al., 2015
Gibbula tumida	Gibbula	Cantharidinae	Trochidae	Trochoidea	KR084702	Barco et al., 2015
Gibbula tumida	Gibbula	Cantharidinae	Trochidae	Trochoidea	KR084757	Barco et al., 2015
Gibbula tumida	Gibbula	Cantharidinae	Trochidae	Trochoidea	KR084776	Barco et al., 2015
Gibbula tumida	Gibbula	Cantharidinae	Trochidae	Trochoidea	KR084780	Barco et al., 2015
Gibbula tumida	Gibbula	Cantharidinae	Trochidae	Trochoidea	KR084805	Barco et al., 2015
Gibbula tumida	Gibbula	Cantharidinae	Trochidae	Trochoidea	KR084807	Barco et al., 2015
Gibbula tumida	Gibbula	Cantharidinae	Trochidae	Trochoidea	KR084825	Barco et al., 2015
Gibbula tumida	Gibbula	Cantharidinae	Trochidae	Trochoidea	KR084852	Barco et al., 2015
Gibbula tumida	Gibbula	Cantharidinae	Trochidae	Trochoidea	KR084860	Barco et al., 2015
Gibbula tumida	Gibbula	Cantharidinae	Trochidae	Trochoidea	KR084902	Barco et al., 2015
Gibbula tumida	Gibbula	Cantharidinae	Trochidae	Trochoidea	KR084919	Barco et al., 2015
Gibbula tumida	Gibbula	Cantharidinae	Trochidae	Trochoidea	KR084923	Barco et al., 2015
Gibbula tumida	Gibbula	Cantharidinae	Trochidae	Trochoidea	KR084929	Barco et al., 2015
Gibbula tumida	Gibbula	Cantharidinae	Trochidae	Trochoidea	KR084938	Barco et al., 2015
Gibbula tumida	Gibbula	Cantharidinae	Trochidae	Trochoidea	KR084943	Barco et al., 2015
Guildfordia superba	Guildfordia	Turbininae	Turbinidae	Trochoidea	KY205195	Castelin et al., 2017
Guildfordia superba	Guildfordia	Turbininae	Turbinidae	Trochoidea	KY205209	Castelin et al., 2017
Guildfordia superba	Guildfordia	Turbininae	Turbinidae	Trochoidea	KY205211	Castelin et al., 2017
Guildfordia superba	Guildfordia	Turbininae	Turbinidae	Trochoidea	KY205219	Castelin et al., 2017
Guildfordia superba	Guildfordia	Turbininae	Turbinidae	Trochoidea	KY205340	Castelin et al., 2017
Guildfordia triumphans	Guildfordia	Turbininae	Turbinidae	Trochoidea	KY205317	Castelin et al., 2017
Guildfordia yoka	Guildfordia	Turbininae	Turbinidae	Trochoidea	KY205281	Castelin et al., 2017
Homalopoma baculum	Homalopoma	Colloniinae	Colloniidae	Trochoidea	KF643425	Layton et al.,2014
Homalopoma baculum	Homalopoma	Colloniinae	Colloniidae	Trochoidea	KF644061	Layton et al.,2014
Homalopoma granuliferum	Homalopoma	Colloniinae	Colloniidae	Trochoidea	AM049347	Williams et al., 2006
Homalopoma luridum	Homalopoma	Colloniinae	Colloniidae	Trochoidea	KX069547	Castelin et al., 2016
Homalopoma luridum	Homalopoma	Colloniinae	Colloniidae	Trochoidea	KX069548	Castelin et al., 2016
Homalopoma luridum	Homalopoma	Colloniinae	Colloniidae	Trochoidea	KX069549	Castelin et al., 2016
Homalopoma luridum	Homalopoma	Colloniinae	Colloniidae	Trochoidea	KX069550	Castelin et al., 2016
Homalopoma luridum	Homalopoma	Colloniinae	Colloniidae	Trochoidea	KX069551	Castelin et al., 2016
Homalopoma luridum	Homalopoma	Colloniinae	Colloniidae	Trochoidea	KX069552	Castelin et al., 2016
Homalopoma luridum	Homalopoma	Colloniinae	Colloniidae	Trochoidea	KX069553	Castelin et al., 2016
Homalopoma luridum	Homalopoma	Colloniinae	Colloniidae	Trochoidea	KX069554	Castelin et al., 2016
Homalopoma luridum	Homalopoma	Colloniinae	Colloniidae	Trochoidea	KX069555	Castelin et al., 2016
Homalopoma luridum	Homalopoma	Colloniinae	Colloniidae	Trochoidea	KX069556	Castelin et al., 2016
Homalopoma luridum	Homalopoma	Colloniinae	Colloniidae	Trochoidea	KX069557	Castelin et al., 2016
Homalopoma luridum	Homalopoma	Colloniinae	Colloniidae	Trochoidea	KX069558	Castelin et al., 2016
Homalopoma luridum	Homalopoma	Colloniinae	Colloniidae	Trochoidea	KX069559	Castelin et al., 2016
Homalopoma nocturnum	Homalopoma	Colloniinae	Colloniidae	Trochoidea	AM049348	Williams et al., 2006
Homalopoma rotundata	Homalopoma	Colloniinae	Colloniidae	Trochoidea	AM049349	Williams et al., 2006
Homalopoma sangarense	Homalopoma	Colloniinae	Colloniidae	Trochoidea	AM049350	Williams et al., 2006
Iheyaspira bathycodon	Iheyaspira	NA	Skeneidae	Trochoidea	KJ566950	Plouviez et al., 2015
Ilanga biradiatula	Ilanga	NA	Solariellidae	Trochoidea	HE800624	Williams et al., 2012
Ilanga discus	Ilanga	NA	Solariellidae	Trochoidea	HE800625	Williams et al., 2012
Ilanga fulgens	Ilanga	NA	Solariellidae	Trochoidea	EU530141	Williams et al., 2008
Isanda coronata	Isanda	Umboniinae	Trochidae	Trochoidea	AM049340	Williams et al., 2006
Jujubinus exasperatus	Jujubinus	Cantharidinae	Trochidae	Trochoidea	GQ232368	Williams et al., 2010
Jujubinus montagui	Jujubinus	Cantharidinae	Trochidae	Trochoidea	KR084531	Barco et al., 2015
Jujubinus montagui	Jujubinus	Cantharidinae	Trochidae	Trochoidea	KR084831	Barco et al., 2015
Jujubinus pseudogravinae	Jujubinus	Cantharidinae	Trochidae	Trochoidea	KU496645	Borges et al., 2016
Jujubinus striatus	Jujubinus	Cantharidinae	Trochidae	Trochoidea	GQ232361	Williams et al., 2010
Kaiparathina boucheti	Kaiparathina	Kaiparathininae	Trochidae	Trochoidea	HE800633	Williams et al., 2012
Kaiparathina coriolis	Kaiparathina	Kaiparathininae	Trochidae	Trochoidea	HE800634	Williams et al., 2012
Kanekotrochus infuscatus	Kanekotrochus	Cantharidinae	Trochidae	Trochoidea	AB505282	Williams et al., 2010
Liotinaria semiclathratula	Liotinaria	Liotiinae	Liotiidae	Trochoidea	AB365220	Kano et al., 2008
Liotinaria semiclathratula	Liotinaria	Liotiinae	Liotiidae	Trochoidea	AB365221	Kano et al., 2008
Lirularia iridescens	Lirularia	Umboniinae	Trochidae	Trochoidea	EU530124	Williams et al., 2008
Lirularia iridescens	Lirularia	Umboniinae	Trochidae	Trochoidea	EU530125	Williams et al., 2008
Lirularia pygmaea	Lirularia	Umboniinae	Trochidae	Trochoidea	AB505308	Williams et al., 2010
Lirularia pygmaea	Lirularia	Umboniinae	Trochidae	Trochoidea	AB505309	Williams et al., 2010
Lirularia succincta	Lirularia	Umboniinae	Trochidae	Trochoidea	KF643383	Layton et al., 2014
Lirularia succincta	Lirularia	Umboniinae	Trochidae	Trochoidea	KF643385	Layton et al., 2014
Lithopoma americanum	Lithopoma	Turbininae	Turbinidae	Trochoidea	AM403849	Williams et al., 2007
Lithopoma americanum	Lithopoma	Turbininae	Turbinidae	Trochoidea	AM049379	Williams et al., 2007
Lithopoma americanum	Lithopoma	Turbininae	Turbinidae	Trochoidea	AM403850	Williams et al., 2007
Lithopoma caelatum	Lithopoma	Turbininae	Turbinidae	Trochoidea	AM403851	Williams et al., 2007
Lithopoma phoebium	Lithopoma	Turbininae	Turbinidae	Trochoidea	AM403852	Williams et al., 2007
Lithopoma tuber	Lithopoma	Turbininae	Turbinidae	Trochoidea	EU530157	Williams et al., 2008
Lunella cinerea	Lunella	Turbininae	Turbinidae	Trochoidea	AB297733	Nakano et al.,2007
Lunella cinerea	Lunella	Turbininae	Turbinidae	Trochoidea	AB297734	Nakano et al.,2007
Lunella cinerea	Lunella	Turbininae	Turbinidae	Trochoidea	AB297735	Nakano et al.,2007
Lunella cinerea	Lunella	Turbininae	Turbinidae	Trochoidea	AB588864	Nakano et al.,2007
Lunella cinerea	Lunella	Turbininae	Turbinidae	Trochoidea	AB588865	Nakano et al.,2007
Lunella cinerea	Lunella	Turbininae	Turbinidae	Trochoidea	AB588866	Nakano et al.,2007
Lunella cinerea	Lunella	Turbininae	Turbinidae	Trochoidea	AB588867	Nakano et al.,2007
Lunella cinerea	Lunella	Turbininae	Turbinidae	Trochoidea	AB588868	Nakano et al.,2007
Lunella cinerea	Lunella	Turbininae	Turbinidae	Trochoidea	AB588869	Nakano et al.,2007
Lunella cinerea	Lunella	Turbininae	Turbinidae	Trochoidea	AB588870	Nakano et al.,2007
Lunella cinerea	Lunella	Turbininae	Turbinidae	Trochoidea	AB588871	Nakano et al.,2007
Lunella cinerea	Lunella	Turbininae	Turbinidae	Trochoidea	AB588872	Nakano et al.,2007
Lunella cinerea	Lunella	Turbininae	Turbinidae	Trochoidea	AB588873	Nakano et al.,2007
Lunella cinerea	Lunella	Turbininae	Turbinidae	Trochoidea	AB588874	Nakano et al.,2007
Lunella cinerea	Lunella	Turbininae	Turbinidae	Trochoidea	AB588875	Nakano et al.,2007
Lunella coronata	Lunella	Turbininae	Turbinidae	Trochoidea	AB297727	Nakano et al.,2007
Lunella coronata	Lunella	Turbininae	Turbinidae	Trochoidea	AB297728	Nakano et al.,2007
Lunella coronata	Lunella	Turbininae	Turbinidae	Trochoidea	AB297729	Nakano et al.,2007
Lunella correensis	Lunella	Turbininae	Turbinidae	Trochoidea	OP457009	Present study
Lunella correensis	Lunella	Turbininae	Turbinidae	Trochoidea	OP457010	Present study
Lunella correensis	Lunella	Turbininae	Turbinidae	Trochoidea	OP457011	Present study
Lunella correensis	Lunella	Turbininae	Turbinidae	Trochoidea	OP457012	Present study
Lunella correensis	Lunella	Turbininae	Turbinidae	Trochoidea	OP457013	Present study
Lunella correensis	Lunella	Turbininae	Turbinidae	Trochoidea	OP457014	Present study
Lunella correensis	Lunella	Turbininae	Turbinidae	Trochoidea	OP457015	Present study
Lunella correensis	Lunella	Turbininae	Turbinidae	Trochoidea	OP457016	Present study
Lunella granulata	Lunella	Turbininae	Turbinidae	Trochoidea	OP457017	Present study
Lunella granulata	Lunella	Turbininae	Turbinidae	Trochoidea	OP457018	Present study
Lunella granulata	Lunella	Turbininae	Turbinidae	Trochoidea	OP457019	Present study
Lunella granulata	Lunella	Turbininae	Turbinidae	Trochoidea	OP457020	Present study
Lunella granulata	Lunella	Turbininae	Turbinidae	Trochoidea	OP457021	Present study
Lunella granulata	Lunella	Turbininae	Turbinidae	Trochoidea	OP457022	Present study
Lunella granulata	Lunella	Turbininae	Turbinidae	Trochoidea	OP457023	Present study
Lunella granulata	Lunella	Turbininae	Turbinidae	Trochoidea	OP457024	Present study
Lunella granulata	Lunella	Turbininae	Turbinidae	Trochoidea	OP457025	Present study
Lunella jungi	Lunella	Turbininae	Turbinidae	Trochoidea	OP457026	Williams et al., 2011
Lunella jungi	Lunella	Turbininae	Turbinidae	Trochoidea	OP457027	Williams et al., 2011
Lunella jungi	Lunella	Turbininae	Turbinidae	Trochoidea	OP457028	Williams et al., 2011
Lunella jungi	Lunella	Turbininae	Turbinidae	Trochoidea	OP457029	Williams et al., 2011
Lunella jungi	Lunella	Turbininae	Turbinidae	Trochoidea	OP457030	Williams et al., 2011
Lunella jungi	Lunella	Turbininae	Turbinidae	Trochoidea	OP457031	Williams et al., 2011
Lunella jungi	Lunella	Turbininae	Turbinidae	Trochoidea	OP457032	Williams et al., 2011
Lunella moniliformis	Lunella	Turbininae	Turbinidae	Trochoidea	OP457026	Present study
Lunella moniliformis	Lunella	Turbininae	Turbinidae	Trochoidea	OP457027	Present study
Lunella moniliformis	Lunella	Turbininae	Turbinidae	Trochoidea	OP457028	Present study
Lunella ogasawarana	Lunella	Turbininae	Turbinidae	Trochoidea	OP457029	Williams et al., 2011
Lunella ogasawarana	Lunella	Turbininae	Turbinidae	Trochoidea	OP457030	Williams et al., 2011
Lunella ogasawarana	Lunella	Turbininae	Turbinidae	Trochoidea	OP457031	Williams et al., 2011
Lunella ogasawarana	Lunella	Turbininae	Turbinidae	Trochoidea	OP457032	Williams et al., 2011
Lunella ogasawarana	Lunella	Turbininae	Turbinidae	Trochoidea	OP457033	Williams et al., 2011
Lunella ogasawarana	Lunella	Turbininae	Turbinidae	Trochoidea	OP457034	Williams et al., 2011
Lunella ogasawarana	Lunella	Turbininae	Turbinidae	Trochoidea	OP457042	Williams et al., 2011
Lunella ogasawarana	Lunella	Turbininae	Turbinidae	Trochoidea	OP457043	Williams et al., 2011
Lunella ogasawarana	Lunella	Turbininae	Turbinidae	Trochoidea	OP457044	Williams et al., 2011
Lunella ogasawarana	Lunella	Turbininae	Turbinidae	Trochoidea	OP457045	Williams et al., 2011
Lunella smaragdus	Lunella	Turbininae	Turbinidae	Trochoidea	OP457046	Williams et al., 2011
Lunella smaragdus	Lunella	Turbininae	Turbinidae	Trochoidea	OP457047	Williams et al., 2011
Lunella smaragdus	Lunella	Turbininae	Turbinidae	Trochoidea	OP457048	Williams et al., 2011
Lunella smaragdus	Lunella	Turbininae	Turbinidae	Trochoidea	OP457049	Williams et al., 2011
Lunella smaragdus	Lunella	Turbininae	Turbinidae	Trochoidea	OP457050	Williams et al., 2011
Lunella smaragdus	Lunella	Turbininae	Turbinidae	Trochoidea	OP457051	Williams et al., 2011
Lunella smaragdus	Lunella	Turbininae	Turbinidae	Trochoidea	OP457052	Williams et al., 2011
Lunella smaragdus	Lunella	Turbininae	Turbinidae	Trochoidea	OP457053	Williams et al., 2011
Lunella smaragdus	Lunella	Turbininae	Turbinidae	Trochoidea	OP457054	Williams et al., 2011
Lunella smaragdus	Lunella	Turbininae	Turbinidae	Trochoidea	OP457055	Williams et al., 2011
Lunella torquata	Lunella	Turbininae	Turbinidae	Trochoidea	OP457056	Williams et al., 2011
Lunella torquata	Lunella	Turbininae	Turbinidae	Trochoidea	OP457057	Williams et al., 2011
Lunella torquata	Lunella	Turbininae	Turbinidae	Trochoidea	OP457058	Williams et al., 2011
Lunella torquata	Lunella	Turbininae	Turbinidae	Trochoidea	OP457059	Williams et al., 2011
Lunella torquata	Lunella	Turbininae	Turbinidae	Trochoidea	OP457060	Williams et al., 2011
Lunella torquata	Lunella	Turbininae	Turbinidae	Trochoidea	OP457061	Williams et al., 2011
Lunella torquata	Lunella	Turbininae	Turbinidae	Trochoidea	OP457062	Williams et al., 2011
Lunella undulata	Lunella	Turbininae	Turbinidae	Trochoidea	OP457063	Williams et al., 2011
Lunella undulata	Lunella	Turbininae	Turbinidae	Trochoidea	OP457064	Williams et al., 2011
Lunella undulata	Lunella	Turbininae	Turbinidae	Trochoidea	OP457065	Williams et al., 2011
Lunella undulata	Lunella	Turbininae	Turbinidae	Trochoidea	OP457066	Williams et al., 2011
Lunella undulata	Lunella	Turbininae	Turbinidae	Trochoidea	OP457067	Williams et al., 2011
Lunella undulata	Lunella	Turbininae	Turbinidae	Trochoidea	OP457068	Williams et al., 2011
Lunella undulata	Lunella	Turbininae	Turbinidae	Trochoidea	OP457069	Williams et al., 2011
Lunella undulata	Lunella	Turbininae	Turbinidae	Trochoidea	OP457070	Williams et al., 2011
Margarites groenlandicus	Margarites	NA	Margaritidae	Trochoidea	OP457071	Layton et al.,2014
Margarites helicinus	Margarites	NA	Margaritidae	Trochoidea	OP457072	Layton et al.,2014
Margarites helicinus	Margarites	NA	Margaritidae	Trochoidea	OP457073	Layton et al.,2014
Margarites helicinus	Margarites	NA	Margaritidae	Trochoidea	OP457074	Layton et al.,2014
Margarites helicinus	Margarites	NA	Margaritidae	Trochoidea	OP457075	Layton et al.,2014
Margarites helicinus	Margarites	NA	Margaritidae	Trochoidea	KF643893	Layton et al.,2014
Margarites helicinus	Margarites	NA	Margaritidae	Trochoidea	KF644064	Layton et al.,2014
Margarites helicinus	Margarites	NA	Margaritidae	Trochoidea	KF644089	Layton et al.,2014
Margarites helicinus	Margarites	NA	Margaritidae	Trochoidea	KF644314	Layton et al.,2014
Margarites costalis	Margarites	NA	Margaritidae	Trochoidea	KF643581	Layton et al.,2014
Margarites olivaceus	Margarites	NA	Margaritidae	Trochoidea	AB365222	Layton et al.,2014
Margarites pupillus	Margarites	NA	Margaritidae	Trochoidea	KF643443	Layton et al.,2014
Megastraea undosa	Megastraea	Turbininae	Turbinidae	Trochoidea	AM403853	Williams et al., 2007
Micrelenchus burchorum	Micrelenchus	Cantharidinae	Trochidae	Trochoidea	KU860065	Donald et al., 2016
Micrelenchus burchorum	Micrelenchus	Cantharidinae	Trochidae	Trochoidea	KU860066	Donald et al., 2016
Micrelenchus huttonii	Micrelenchus	Cantharidinae	Trochidae	Trochoidea	KU860067	Donald et al., 2016
Micrelenchus huttonii	Micrelenchus	Cantharidinae	Trochidae	Trochoidea	KU860068	Donald et al., 2016
Micrelenchus purpureus	Micrelenchus	Cantharidinae	Trochidae	Trochoidea	KU860069	Donald et al., 2016
Micrelenchus purpureus	Micrelenchus	Cantharidinae	Trochidae	Trochoidea	KU860070	Donald et al., 2016
Micrelenchus purpureus	Micrelenchus	Cantharidinae	Trochidae	Trochoidea	KU860071	Donald et al., 2016
Micrelenchus sanguineus	Micrelenchus	Cantharidinae	Trochidae	Trochoidea	KU860072	Donald et al., 2016
Micrelenchus sanguineus	Micrelenchus	Cantharidinae	Trochidae	Trochoidea	KU860073	Donald et al., 2016
Micrelenchus tenebrosus	Micrelenchus	Cantharidinae	Trochidae	Trochoidea	KU860074	Donald et al., 2016
Micrelenchus tenebrosus	Micrelenchus	Cantharidinae	Trochidae	Trochoidea	KU860075	Donald et al., 2016
Microgaza rotella	Microgaza	NA	Solariellidae	Trochoidea	LT575900	Sumner-Rooney et al., 2016
Microgaza rotella	Microgaza	NA	Solariellidae	Trochoidea	LT575901	Sumner-Rooney et al., 2016
Microgaza rotella	Microgaza	NA	Solariellidae	Trochoidea	LT575898	Sumner-Rooney et al., 2016
Microgaza rotella	Microgaza	NA	Solariellidae	Trochoidea	LT575899	Sumner-Rooney et al., 2016
Minolia nyssonus	Minolia	NA	Solariellidae	Trochoidea	HF586294	Williams et al., 2013
Minolia nyssonus	Minolia	NA	Solariellidae	Trochoidea	HF586295	Williams et al., 2013
Minolia punctata	Minolia	NA	Solariellidae	Trochoidea	HF586297	Williams et al., 2013
Modelia granosa	Modelia	Turbininae	Turbinidae	Trochoidea	AM403873	Williams et al., 2007
Monilea lentiginosa	Monilea	Umboniinae	Trochidae	Trochoidea	EU530138	Williams et al., 2008
Monilea smithi	Monilea	Umboniinae	Trochidae	Trochoidea	AB505310	Williams et al., 2010
Monilea smithi	Monilea	Umboniinae	Trochidae	Trochoidea	AB505311	Williams et al., 2010
Monodonta australis	Monodonta	Monodontinae	Trochidae	Trochoidea	LC316340	Yamazaki et al., 2017
Monodonta australis	Monodonta	Monodontinae	Trochidae	Trochoidea	LC316341	Yamazaki et al., 2017
Monodonta australis	Monodonta	Monodontinae	Trochidae	Trochoidea	LC316342	Yamazaki et al., 2017
Monodonta australis	Monodonta	Monodontinae	Trochidae	Trochoidea	LC316343	Yamazaki et al., 2017
Monodonta australis	Monodonta	Monodontinae	Trochidae	Trochoidea	LC316344	Yamazaki et al., 2017
Monodonta australis	Monodonta	Monodontinae	Trochidae	Trochoidea	LC316345	Yamazaki et al., 2017
Monodonta australis	Monodonta	Monodontinae	Trochidae	Trochoidea	LC316346	Yamazaki et al., 2017
Monodonta canalifera	Monodonta	Monodontinae	Trochidae	Trochoidea	LC316412	Yamazaki et al., 2017
Monodonta canalifera	Monodonta	Monodontinae	Trochidae	Trochoidea	LC316413	Yamazaki et al., 2017
Monodonta canalifera	Monodonta	Monodontinae	Trochidae	Trochoidea	LC316414	Yamazaki et al., 2017
Monodonta canalifera	Monodonta	Monodontinae	Trochidae	Trochoidea	LC316415	Yamazaki et al., 2017
Monodonta canalifera	Monodonta	Monodontinae	Trochidae	Trochoidea	LC316416	Yamazaki et al., 2017
Monodonta confusa	Monodonta	Monodontinae	Trochidae	Trochoidea	LC316219	Yamazaki et al., 2017
Monodonta confusa	Monodonta	Monodontinae	Trochidae	Trochoidea	LC316220	Yamazaki et al., 2017
Monodonta confusa	Monodonta	Monodontinae	Trochidae	Trochoidea	LC316221	Yamazaki et al., 2017
Monodonta confusa	Monodonta	Monodontinae	Trochidae	Trochoidea	LC316222	Yamazaki et al., 2017
Monodonta confusa	Monodonta	Monodontinae	Trochidae	Trochoidea	LC316223	Yamazaki et al., 2017
Monodonta confusa	Monodonta	Monodontinae	Trochidae	Trochoidea	LC316224	Yamazaki et al., 2017
Monodonta confusa	Monodonta	Monodontinae	Trochidae	Trochoidea	LC316225	Yamazaki et al., 2017
Monodonta confusa	Monodonta	Monodontinae	Trochidae	Trochoidea	LC316226	Yamazaki et al., 2017
Monodonta confusa	Monodonta	Monodontinae	Trochidae	Trochoidea	LC316227	Yamazaki et al., 2017
Monodonta confusa	Monodonta	Monodontinae	Trochidae	Trochoidea	LC316228	Yamazaki et al., 2017
Monodonta confusa	Monodonta	Monodontinae	Trochidae	Trochoidea	LC316229	Yamazaki et al., 2017
Monodonta confusa	Monodonta	Monodontinae	Trochidae	Trochoidea	LC316230	Yamazaki et al., 2017
Monodonta confusa	Monodonta	Monodontinae	Trochidae	Trochoidea	LC316231	Yamazaki et al., 2017
Monodonta confusa	Monodonta	Monodontinae	Trochidae	Trochoidea	LC316232	Yamazaki et al., 2017
Monodonta confusa	Monodonta	Monodontinae	Trochidae	Trochoidea	LC316233	Yamazaki et al., 2017
Monodonta confusa	Monodonta	Monodontinae	Trochidae	Trochoidea	LC316234	Yamazaki et al., 2017
Monodonta confusa	Monodonta	Monodontinae	Trochidae	Trochoidea	LC316235	Yamazaki et al., 2017
Monodonta confusa	Monodonta	Monodontinae	Trochidae	Trochoidea	LC316236	Yamazaki et al., 2017
Monodonta confusa	Monodonta	Monodontinae	Trochidae	Trochoidea	LC316237	Yamazaki et al., 2017
Monodonta confusa	Monodonta	Monodontinae	Trochidae	Trochoidea	LC316238	Yamazaki et al., 2017
Monodonta confusa	Monodonta	Monodontinae	Trochidae	Trochoidea	LC316239	Yamazaki et al., 2017
Monodonta confusa	Monodonta	Monodontinae	Trochidae	Trochoidea	LC316240	Yamazaki et al., 2017
Monodonta confusa	Monodonta	Monodontinae	Trochidae	Trochoidea	LC316241	Yamazaki et al., 2017
Monodonta confusa	Monodonta	Monodontinae	Trochidae	Trochoidea	LC316242	Yamazaki et al., 2017
Monodonta confusa	Monodonta	Monodontinae	Trochidae	Trochoidea	LC316243	Yamazaki et al., 2017
Monodonta confusa	Monodonta	Monodontinae	Trochidae	Trochoidea	LC316244	Yamazaki et al., 2017
Monodonta confusa	Monodonta	Monodontinae	Trochidae	Trochoidea	LC316245	Yamazaki et al., 2017
Monodonta confusa	Monodonta	Monodontinae	Trochidae	Trochoidea	LC316246	Yamazaki et al., 2017
Monodonta confusa	Monodonta	Monodontinae	Trochidae	Trochoidea	LC316247	Yamazaki et al., 2017
Monodonta confusa	Monodonta	Monodontinae	Trochidae	Trochoidea	LC316248	Yamazaki et al., 2017
Monodonta confusa	Monodonta	Monodontinae	Trochidae	Trochoidea	LC316249	Yamazaki et al., 2017
Monodonta confusa	Monodonta	Monodontinae	Trochidae	Trochoidea	LC316250	Yamazaki et al., 2017
Monodonta confusa	Monodonta	Monodontinae	Trochidae	Trochoidea	LC316251	Yamazaki et al., 2017
Monodonta confusa	Monodonta	Monodontinae	Trochidae	Trochoidea	LC316252	Yamazaki et al., 2017
Monodonta confusa	Monodonta	Monodontinae	Trochidae	Trochoidea	LC316253	Yamazaki et al., 2017
Monodonta confusa	Monodonta	Monodontinae	Trochidae	Trochoidea	LC316254	Yamazaki et al., 2017
Monodonta confusa	Monodonta	Monodontinae	Trochidae	Trochoidea	LC316255	Yamazaki et al., 2017
Monodonta confusa	Monodonta	Monodontinae	Trochidae	Trochoidea	LC316256	Yamazaki et al., 2017
Monodonta confusa	Monodonta	Monodontinae	Trochidae	Trochoidea	LC316257	Yamazaki et al., 2017
Monodonta confusa	Monodonta	Monodontinae	Trochidae	Trochoidea	LC316258	Yamazaki et al., 2017
Monodonta confusa	Monodonta	Monodontinae	Trochidae	Trochoidea	LC316259	Yamazaki et al., 2017
Monodonta confusa	Monodonta	Monodontinae	Trochidae	Trochoidea	LC316260	Yamazaki et al., 2017
Monodonta confusa	Monodonta	Monodontinae	Trochidae	Trochoidea	LC316261	Yamazaki et al., 2017
Monodonta confusa	Monodonta	Monodontinae	Trochidae	Trochoidea	LC316262	Yamazaki et al., 2017
Monodonta confusa	Monodonta	Monodontinae	Trochidae	Trochoidea	LC316263	Yamazaki et al., 2017
Monodonta confusa	Monodonta	Monodontinae	Trochidae	Trochoidea	LC316264	Yamazaki et al., 2017
Monodonta confusa	Monodonta	Monodontinae	Trochidae	Trochoidea	LC316265	Yamazaki et al., 2017
Monodonta confusa	Monodonta	Monodontinae	Trochidae	Trochoidea	LC316266	Yamazaki et al., 2017
Monodonta confusa	Monodonta	Monodontinae	Trochidae	Trochoidea	LC316267	Yamazaki et al., 2017
Monodonta confusa	Monodonta	Monodontinae	Trochidae	Trochoidea	LC316268	Yamazaki et al., 2017
Monodonta confusa	Monodonta	Monodontinae	Trochidae	Trochoidea	LC316269	Yamazaki et al., 2017
Monodonta confusa	Monodonta	Monodontinae	Trochidae	Trochoidea	LC316270	Yamazaki et al., 2017
Monodonta confusa	Monodonta	Monodontinae	Trochidae	Trochoidea	LC316271	Yamazaki et al., 2017
Monodonta confusa	Monodonta	Monodontinae	Trochidae	Trochoidea	LC316272	Yamazaki et al., 2017
Monodonta confusa	Monodonta	Monodontinae	Trochidae	Trochoidea	LC316273	Yamazaki et al., 2017
Monodonta confusa	Monodonta	Monodontinae	Trochidae	Trochoidea	LC316274	Yamazaki et al., 2017
Monodonta confusa	Monodonta	Monodontinae	Trochidae	Trochoidea	LC316275	Yamazaki et al., 2017
Monodonta confusa	Monodonta	Monodontinae	Trochidae	Trochoidea	LC316276	Yamazaki et al., 2017
Monodonta confusa	Monodonta	Monodontinae	Trochidae	Trochoidea	LC316277	Yamazaki et al., 2017
Monodonta confusa	Monodonta	Monodontinae	Trochidae	Trochoidea	LC316278	Yamazaki et al., 2017
Monodonta confusa	Monodonta	Monodontinae	Trochidae	Trochoidea	LC316279	Yamazaki et al., 2017
Monodonta confusa	Monodonta	Monodontinae	Trochidae	Trochoidea	LC316280	Yamazaki et al., 2017
Monodonta labio	Monodonta	Monodontinae	Trochidae	Trochoidea	LC316281	Yamazaki et al., 2017
Monodonta labio	Monodonta	Monodontinae	Trochidae	Trochoidea	LC316282	Yamazaki et al., 2017
Monodonta labio	Monodonta	Monodontinae	Trochidae	Trochoidea	LC316283	Yamazaki et al., 2017
Monodonta labio	Monodonta	Monodontinae	Trochidae	Trochoidea	LC316284	Yamazaki et al., 2017
Monodonta labio	Monodonta	Monodontinae	Trochidae	Trochoidea	LC316285	Yamazaki et al., 2017
Monodonta labio	Monodonta	Monodontinae	Trochidae	Trochoidea	LC316286	Yamazaki et al., 2017
Monodonta labio	Monodonta	Monodontinae	Trochidae	Trochoidea	LC316287	Yamazaki et al., 2017
Monodonta labio	Monodonta	Monodontinae	Trochidae	Trochoidea	LC316288	Yamazaki et al., 2017
Monodonta labio	Monodonta	Monodontinae	Trochidae	Trochoidea	LC316289	Yamazaki et al., 2017
Monodonta labio	Monodonta	Monodontinae	Trochidae	Trochoidea	LC316290	Yamazaki et al., 2017
Monodonta labio	Monodonta	Monodontinae	Trochidae	Trochoidea	LC316291	Yamazaki et al., 2017
Monodonta labio	Monodonta	Monodontinae	Trochidae	Trochoidea	LC316292	Yamazaki et al., 2017
Monodonta labio	Monodonta	Monodontinae	Trochidae	Trochoidea	LC316293	Yamazaki et al., 2017
Monodonta labio	Monodonta	Monodontinae	Trochidae	Trochoidea	LC316294	Yamazaki et al., 2017
Monodonta labio	Monodonta	Monodontinae	Trochidae	Trochoidea	LC316295	Yamazaki et al., 2017
Monodonta labio	Monodonta	Monodontinae	Trochidae	Trochoidea	LC316296	Yamazaki et al., 2017
Monodonta labio	Monodonta	Monodontinae	Trochidae	Trochoidea	LC316297	Yamazaki et al., 2017
Monodonta labio	Monodonta	Monodontinae	Trochidae	Trochoidea	LC316298	Yamazaki et al., 2017
Monodonta labio	Monodonta	Monodontinae	Trochidae	Trochoidea	LC316299	Yamazaki et al., 2017
Monodonta labio	Monodonta	Monodontinae	Trochidae	Trochoidea	LC316300	Yamazaki et al., 2017
Monodonta labio	Monodonta	Monodontinae	Trochidae	Trochoidea	LC316301	Yamazaki et al., 2017
Monodonta labio	Monodonta	Monodontinae	Trochidae	Trochoidea	LC316302	Yamazaki et al., 2017
Monodonta labio	Monodonta	Monodontinae	Trochidae	Trochoidea	LC316303	Yamazaki et al., 2017
Monodonta labio	Monodonta	Monodontinae	Trochidae	Trochoidea	LC316304	Yamazaki et al., 2017
Monodonta labio	Monodonta	Monodontinae	Trochidae	Trochoidea	LC316305	Yamazaki et al., 2017
Monodonta labio	Monodonta	Monodontinae	Trochidae	Trochoidea	LC316306	Yamazaki et al., 2017
Monodonta labio	Monodonta	Monodontinae	Trochidae	Trochoidea	LC316307	Yamazaki et al., 2017
Monodonta labio	Monodonta	Monodontinae	Trochidae	Trochoidea	LC316308	Yamazaki et al., 2017
Monodonta labio	Monodonta	Monodontinae	Trochidae	Trochoidea	LC316309	Yamazaki et al., 2017
Monodonta labio	Monodonta	Monodontinae	Trochidae	Trochoidea	LC316310	Yamazaki et al., 2017
Monodonta labio	Monodonta	Monodontinae	Trochidae	Trochoidea	LC316311	Yamazaki et al., 2017
Monodonta labio	Monodonta	Monodontinae	Trochidae	Trochoidea	LC316312	Yamazaki et al., 2017
Monodonta labio	Monodonta	Monodontinae	Trochidae	Trochoidea	LC316313	Yamazaki et al., 2017
Monodonta labio	Monodonta	Monodontinae	Trochidae	Trochoidea	LC316314	Yamazaki et al., 2017
Monodonta labio	Monodonta	Monodontinae	Trochidae	Trochoidea	LC316315	Yamazaki et al., 2017
Monodonta labio	Monodonta	Monodontinae	Trochidae	Trochoidea	LC316316	Yamazaki et al., 2017
Monodonta labio	Monodonta	Monodontinae	Trochidae	Trochoidea	LC316317	Yamazaki et al., 2017
Monodonta labio	Monodonta	Monodontinae	Trochidae	Trochoidea	LC316318	Yamazaki et al., 2017
Monodonta labio	Monodonta	Monodontinae	Trochidae	Trochoidea	LC316319	Yamazaki et al., 2017
Monodonta labio	Monodonta	Monodontinae	Trochidae	Trochoidea	LC316320	Yamazaki et al., 2017
Monodonta labio	Monodonta	Monodontinae	Trochidae	Trochoidea	LC316321	Yamazaki et al., 2017
Monodonta labio	Monodonta	Monodontinae	Trochidae	Trochoidea	LC316322	Yamazaki et al., 2017
Monodonta labio	Monodonta	Monodontinae	Trochidae	Trochoidea	LC316323	Yamazaki et al., 2017
Monodonta labio	Monodonta	Monodontinae	Trochidae	Trochoidea	LC316324	Yamazaki et al., 2017
Monodonta labio	Monodonta	Monodontinae	Trochidae	Trochoidea	LC316325	Yamazaki et al., 2017
Monodonta labio	Monodonta	Monodontinae	Trochidae	Trochoidea	LC316326	Yamazaki et al., 2017
Monodonta labio	Monodonta	Monodontinae	Trochidae	Trochoidea	LC316327	Yamazaki et al., 2017
Monodonta labio	Monodonta	Monodontinae	Trochidae	Trochoidea	LC316328	Yamazaki et al., 2017
Monodonta labio	Monodonta	Monodontinae	Trochidae	Trochoidea	LC316329	Yamazaki et al., 2017
Monodonta labio	Monodonta	Monodontinae	Trochidae	Trochoidea	LC316330	Yamazaki et al., 2017
Monodonta labio	Monodonta	Monodontinae	Trochidae	Trochoidea	LC316331	Yamazaki et al., 2017
Monodonta labio	Monodonta	Monodontinae	Trochidae	Trochoidea	LC316332	Yamazaki et al., 2017
Monodonta labio	Monodonta	Monodontinae	Trochidae	Trochoidea	LC316333	Yamazaki et al., 2017
Monodonta labio	Monodonta	Monodontinae	Trochidae	Trochoidea	LC316334	Yamazaki et al., 2017
Monodonta labio	Monodonta	Monodontinae	Trochidae	Trochoidea	LC316335	Yamazaki et al., 2017
Monodonta labio	Monodonta	Monodontinae	Trochidae	Trochoidea	LC316336	Yamazaki et al., 2017
Monodonta labio	Monodonta	Monodontinae	Trochidae	Trochoidea	LC316337	Yamazaki et al., 2017
Monodonta labio	Monodonta	Monodontinae	Trochidae	Trochoidea	LC316338	Yamazaki et al., 2017
Monodonta labio	Monodonta	Monodontinae	Trochidae	Trochoidea	LC316339	Yamazaki et al., 2017
Monodonta neritoides	Monodonta	Monodontinae	Trochidae	Trochoidea	LC316347	Yamazaki et al., 2017
Monodonta neritoides	Monodonta	Monodontinae	Trochidae	Trochoidea	LC316348	Yamazaki et al., 2017
Monodonta neritoides	Monodonta	Monodontinae	Trochidae	Trochoidea	LC316349	Yamazaki et al., 2017
Monodonta neritoides	Monodonta	Monodontinae	Trochidae	Trochoidea	LC316350	Yamazaki et al., 2017
Monodonta neritoides	Monodonta	Monodontinae	Trochidae	Trochoidea	LC316351	Yamazaki et al., 2017
Monodonta neritoides	Monodonta	Monodontinae	Trochidae	Trochoidea	LC316352	Yamazaki et al., 2017
Monodonta neritoides	Monodonta	Monodontinae	Trochidae	Trochoidea	LC316353	Yamazaki et al., 2017
Monodonta perplexa	Monodonta	Monodontinae	Trochidae	Trochoidea	LC316354	Yamazaki et al., 2017
Monodonta perplexa	Monodonta	Monodontinae	Trochidae	Trochoidea	LC316355	Yamazaki et al., 2017
Monodonta perplexa	Monodonta	Monodontinae	Trochidae	Trochoidea	LC316356	Yamazaki et al., 2017
Monodonta perplexa	Monodonta	Monodontinae	Trochidae	Trochoidea	LC316357	Yamazaki et al., 2017
Monodonta perplexa	Monodonta	Monodontinae	Trochidae	Trochoidea	LC316358	Yamazaki et al., 2017
Monodonta perplexa	Monodonta	Monodontinae	Trochidae	Trochoidea	LC316359	Yamazaki et al., 2017
Monodonta perplexa	Monodonta	Monodontinae	Trochidae	Trochoidea	LC316360	Yamazaki et al., 2017
Monodonta perplexa	Monodonta	Monodontinae	Trochidae	Trochoidea	LC316361	Yamazaki et al., 2017
Monodonta perplexa	Monodonta	Monodontinae	Trochidae	Trochoidea	LC316362	Yamazaki et al., 2017
Monodonta perplexa	Monodonta	Monodontinae	Trochidae	Trochoidea	LC316363	Yamazaki et al., 2017
Monodonta perplexa	Monodonta	Monodontinae	Trochidae	Trochoidea	LC316364	Yamazaki et al., 2017
Monodonta perplexa	Monodonta	Monodontinae	Trochidae	Trochoidea	LC316365	Yamazaki et al., 2017
Monodonta perplexa	Monodonta	Monodontinae	Trochidae	Trochoidea	LC316366	Yamazaki et al., 2017
Monodonta perplexa	Monodonta	Monodontinae	Trochidae	Trochoidea	LC316367	Yamazaki et al., 2017
Monodonta perplexa	Monodonta	Monodontinae	Trochidae	Trochoidea	LC316368	Yamazaki et al., 2017
Monodonta perplexa	Monodonta	Monodontinae	Trochidae	Trochoidea	LC316369	Yamazaki et al., 2017
Monodonta perplexa	Monodonta	Monodontinae	Trochidae	Trochoidea	LC316370	Yamazaki et al., 2017
Monodonta perplexa	Monodonta	Monodontinae	Trochidae	Trochoidea	LC316371	Yamazaki et al., 2017
Monodonta perplexa	Monodonta	Monodontinae	Trochidae	Trochoidea	LC316372	Yamazaki et al., 2017
Monodonta perplexa	Monodonta	Monodontinae	Trochidae	Trochoidea	LC316373	Yamazaki et al., 2017
Monodonta perplexa	Monodonta	Monodontinae	Trochidae	Trochoidea	LC316374	Yamazaki et al., 2017
Monodonta perplexa	Monodonta	Monodontinae	Trochidae	Trochoidea	LC316375	Yamazaki et al., 2017
Monodonta perplexa	Monodonta	Monodontinae	Trochidae	Trochoidea	LC316376	Yamazaki et al., 2017
Monodonta perplexa	Monodonta	Monodontinae	Trochidae	Trochoidea	LC316377	Yamazaki et al., 2017
Monodonta perplexa	Monodonta	Monodontinae	Trochidae	Trochoidea	LC316378	Yamazaki et al., 2017
Monodonta perplexa	Monodonta	Monodontinae	Trochidae	Trochoidea	LC316379	Yamazaki et al., 2017
Monodonta perplexa	Monodonta	Monodontinae	Trochidae	Trochoidea	LC316380	Yamazaki et al., 2017
Monodonta perplexa	Monodonta	Monodontinae	Trochidae	Trochoidea	LC316381	Yamazaki et al., 2017
Monodonta perplexa	Monodonta	Monodontinae	Trochidae	Trochoidea	LC316382	Yamazaki et al., 2017
Monodonta perplexa	Monodonta	Monodontinae	Trochidae	Trochoidea	LC316383	Yamazaki et al., 2017
Monodonta perplexa	Monodonta	Monodontinae	Trochidae	Trochoidea	LC316384	Yamazaki et al., 2017
Monodonta perplexa	Monodonta	Monodontinae	Trochidae	Trochoidea	LC316385	Yamazaki et al., 2017
Monodonta perplexa	Monodonta	Monodontinae	Trochidae	Trochoidea	LC316386	Yamazaki et al., 2017
Monodonta perplexa	Monodonta	Monodontinae	Trochidae	Trochoidea	LC316387	Yamazaki et al., 2017
Monodonta perplexa	Monodonta	Monodontinae	Trochidae	Trochoidea	LC316388	Yamazaki et al., 2017
Monodonta perplexa	Monodonta	Monodontinae	Trochidae	Trochoidea	LC316389	Yamazaki et al., 2017
Monodonta perplexa	Monodonta	Monodontinae	Trochidae	Trochoidea	LC316390	Yamazaki et al., 2017
Monodonta perplexa	Monodonta	Monodontinae	Trochidae	Trochoidea	LC316391	Yamazaki et al., 2017
Monodonta perplexa	Monodonta	Monodontinae	Trochidae	Trochoidea	LC316392	Yamazaki et al., 2017
Monodonta perplexa	Monodonta	Monodontinae	Trochidae	Trochoidea	LC316393	Yamazaki et al., 2017
Monodonta perplexa	Monodonta	Monodontinae	Trochidae	Trochoidea	LC316394	Yamazaki et al., 2017
Monodonta perplexa	Monodonta	Monodontinae	Trochidae	Trochoidea	LC316395	Yamazaki et al., 2017
Monodonta perplexa	Monodonta	Monodontinae	Trochidae	Trochoidea	LC316396	Yamazaki et al., 2017
Monodonta perplexa	Monodonta	Monodontinae	Trochidae	Trochoidea	LC316397	Yamazaki et al., 2017
Monodonta perplexa	Monodonta	Monodontinae	Trochidae	Trochoidea	LC316398	Yamazaki et al., 2017
Monodonta perplexa	Monodonta	Monodontinae	Trochidae	Trochoidea	LC316399	Yamazaki et al., 2017
Monodonta perplexa	Monodonta	Monodontinae	Trochidae	Trochoidea	LC316400	Yamazaki et al., 2017
Monodonta perplexa	Monodonta	Monodontinae	Trochidae	Trochoidea	LC316401	Yamazaki et al., 2017
Monodonta perplexa	Monodonta	Monodontinae	Trochidae	Trochoidea	LC316402	Yamazaki et al., 2017
Monodonta perplexa	Monodonta	Monodontinae	Trochidae	Trochoidea	LC316403	Yamazaki et al., 2017
Monodonta perplexa	Monodonta	Monodontinae	Trochidae	Trochoidea	LC316404	Yamazaki et al., 2017
Monodonta perplexa	Monodonta	Monodontinae	Trochidae	Trochoidea	LC316405	Yamazaki et al., 2017
Monodonta perplexa	Monodonta	Monodontinae	Trochidae	Trochoidea	LC316406	Yamazaki et al., 2017
Monodonta perplexa	Monodonta	Monodontinae	Trochidae	Trochoidea	LC316407	Yamazaki et al., 2017
Monodonta perplexa	Monodonta	Monodontinae	Trochidae	Trochoidea	LC316408	Yamazaki et al., 2017
Monodonta perplexa	Monodonta	Monodontinae	Trochidae	Trochoidea	LC316409	Yamazaki et al., 2017
Monodonta perplexa	Monodonta	Monodontinae	Trochidae	Trochoidea	LC316410	Yamazaki et al., 2017
Monodonta perplexa	Monodonta	Monodontinae	Trochidae	Trochoidea	LC316411	Yamazaki et al., 2017
Munditiella ammonoceras	Munditiella	NA	Skeneidae	Trochoidea	AM049337	Williams et al., 2006
Notogibbula preissiana	Notogibbula	Trochinae	Trochidae	Trochoidea	EU530129	Williams et al., 2008
Otukaia kiheiziebisu	Otukaia	Calliostomatinae	Calliostomatidae	Trochoidea	AB505274	Williams et al., 2010
Micrelenchus tesselatus	Micrelenchus	Cantharidinae	Trochidae	Trochoidea	KU860076	Donald et al., 2016
Micrelenchus tesselatus	Micrelenchus	Cantharidinae	Trochidae	Trochoidea	KU860077	Donald et al., 2016
Micrelenchus tesselatus	Micrelenchus	Cantharidinae	Trochidae	Trochoidea	KU860078	Donald et al., 2016
Oxystele tabularis	Oxystele	Cantharidinae	Trochidae	Trochoidea	DQ061090	Donald et al., 2005
Oxystele tigrina	Oxystele	Cantharidinae	Trochidae	Trochoidea	DQ061091	Donald et al., 2005
Phasianella australis	Phasianella	Phasianellinae	Phasianellidae	Trochoidea	AM049351	Williams et al., 2006
Phasianella australis	Phasianella	Phasianellinae	Phasianellidae	Trochoidea	AM049352	Williams et al., 2006
Phasianella solida	Phasianella	Phasianellinae	Phasianellidae	Trochoidea	AM049353	Williams et al., 2006
Phasianella solida	Phasianella	Phasianellinae	Phasianellidae	Trochoidea	AM049354	Williams et al., 2006
Phasianotrochus irisodontes	Phasianotrochus	Cantharidinae	Trochidae	Trochoidea	EU530122	Williams et al., 2008
Phorcus articulatus	Phorcus	Cantharidinae	Trochidae	Trochoidea	JN686279	Donald et al., 2012
Phorcus articulatus	Phorcus	Cantharidinae	Trochidae	Trochoidea	JN686280	Donald et al., 2012
Phorcus articulatus	Phorcus	Cantharidinae	Trochidae	Trochoidea	JN686283	Donald et al., 2012
Phorcus articulatus	Phorcus	Cantharidinae	Trochidae	Trochoidea	JN686284	Donald et al., 2012
Phorcus articulatus	Phorcus	Cantharidinae	Trochidae	Trochoidea	JN686285	Donald et al., 2012
Phorcus articulatus	Phorcus	Cantharidinae	Trochidae	Trochoidea	JN686286	Donald et al., 2012
Phorcus articulatus	Phorcus	Cantharidinae	Trochidae	Trochoidea	JN686287	Donald et al., 2012
Phorcus articulatus	Phorcus	Cantharidinae	Trochidae	Trochoidea	JN686288	Donald et al., 2012
Phorcus articulatus	Phorcus	Cantharidinae	Trochidae	Trochoidea	JN686289	Donald et al., 2012
Phorcus atratus	Phorcus	Cantharidinae	Trochidae	Trochoidea	JN686291	Donald et al., 2012
Phorcus atratus	Phorcus	Cantharidinae	Trochidae	Trochoidea	JN686292	Donald et al., 2012
Phorcus atratus	Phorcus	Cantharidinae	Trochidae	Trochoidea	JN686293	Donald et al., 2012
Phorcus atratus	Phorcus	Cantharidinae	Trochidae	Trochoidea	JN686294	Donald et al., 2012
Phorcus atratus	Phorcus	Cantharidinae	Trochidae	Trochoidea	JN686295	Donald et al., 2012
Phorcus atratus	Phorcus	Cantharidinae	Trochidae	Trochoidea	JN686296	Donald et al., 2012
Phorcus atratus	Phorcus	Cantharidinae	Trochidae	Trochoidea	JN686297	Donald et al., 2012
Phorcus atratus	Phorcus	Cantharidinae	Trochidae	Trochoidea	JN686298	Donald et al., 2012
Phorcus lineatus	Phorcus	Cantharidinae	Trochidae	Trochoidea	JN686317	Donald et al., 2012
Phorcus lineatus	Phorcus	Cantharidinae	Trochidae	Trochoidea	JN686318	Donald et al., 2012
Phorcus lineatus	Phorcus	Cantharidinae	Trochidae	Trochoidea	JN686319	Donald et al., 2012
Phorcus lineatus	Phorcus	Cantharidinae	Trochidae	Trochoidea	JN686320	Donald et al., 2012
Phorcus lineatus	Phorcus	Cantharidinae	Trochidae	Trochoidea	JN686321	Donald et al., 2012
Phorcus lineatus	Phorcus	Cantharidinae	Trochidae	Trochoidea	JN686322	Donald et al., 2012
Phorcus lineatus	Phorcus	Cantharidinae	Trochidae	Trochoidea	JN686323	Donald et al., 2012
Phorcus lineatus	Phorcus	Cantharidinae	Trochidae	Trochoidea	JN686325	Donald et al., 2012
Phorcus lineatus	Phorcus	Cantharidinae	Trochidae	Trochoidea	JN686326	Donald et al., 2012
Phorcus lineatus	Phorcus	Cantharidinae	Trochidae	Trochoidea	JN686327	Donald et al., 2012
Phorcus lineatus	Phorcus	Cantharidinae	Trochidae	Trochoidea	JN686328	Donald et al., 2012
Phorcus lineatus	Phorcus	Cantharidinae	Trochidae	Trochoidea	JN686329	Donald et al., 2012
Phorcus lineatus	Phorcus	Cantharidinae	Trochidae	Trochoidea	JN686330	Donald et al., 2012
Phorcus lineatus	Phorcus	Cantharidinae	Trochidae	Trochoidea	JN686331	Donald et al., 2012
Phorcus lineatus	Phorcus	Cantharidinae	Trochidae	Trochoidea	JN686332	Donald et al., 2012
Phorcus lineatus	Phorcus	Cantharidinae	Trochidae	Trochoidea	JN241978	Donald et al., 2012
Phorcus lineatus	Phorcus	Cantharidinae	Trochidae	Trochoidea	JN241979	Donald et al., 2012
Phorcus lineatus	Phorcus	Cantharidinae	Trochidae	Trochoidea	JN241980	Donald et al., 2012
Phorcus lineatus	Phorcus	Cantharidinae	Trochidae	Trochoidea	JN241981	Donald et al., 2012
Phorcus lineatus	Phorcus	Cantharidinae	Trochidae	Trochoidea	JN241982	Donald et al., 2012
Phorcus lineatus	Phorcus	Cantharidinae	Trochidae	Trochoidea	JN241983	Donald et al., 2012
Phorcus lineatus	Phorcus	Cantharidinae	Trochidae	Trochoidea	JN241984	Donald et al., 2012
Phorcus lineatus	Phorcus	Cantharidinae	Trochidae	Trochoidea	JN241985	Donald et al., 2012
Phorcus lineatus	Phorcus	Cantharidinae	Trochidae	Trochoidea	JN241986	Donald et al., 2012
Phorcus lineatus	Phorcus	Cantharidinae	Trochidae	Trochoidea	JN241987	Donald et al., 2012
Phorcus lineatus	Phorcus	Cantharidinae	Trochidae	Trochoidea	JN241988	Donald et al., 2012
Phorcus lineatus	Phorcus	Cantharidinae	Trochidae	Trochoidea	JN241989	Donald et al., 2012
Phorcus lineatus	Phorcus	Cantharidinae	Trochidae	Trochoidea	JN241990	Donald et al., 2012
Phorcus lineatus	Phorcus	Cantharidinae	Trochidae	Trochoidea	JN241991	Donald et al., 2012
Phorcus mutabilis	Phorcus	Cantharidinae	Trochidae	Trochoidea	JN686339	Donald et al., 2012
Phorcus mutabilis	Phorcus	Cantharidinae	Trochidae	Trochoidea	JN686364	Donald et al., 2012
Phorcus mutabilis	Phorcus	Cantharidinae	Trochidae	Trochoidea	JN686365	Donald et al., 2012
Phorcus punctulatus	Phorcus	Cantharidinae	Trochidae	Trochoidea	JN686350	Donald et al., 2012
Phorcus punctulatus	Phorcus	Cantharidinae	Trochidae	Trochoidea	JN686351	Donald et al., 2012
Phorcus punctulatus	Phorcus	Cantharidinae	Trochidae	Trochoidea	JN686352	Donald et al., 2012
Phorcus punctulatus	Phorcus	Cantharidinae	Trochidae	Trochoidea	JN686353	Donald et al., 2012
Phorcus punctulatus	Phorcus	Cantharidinae	Trochidae	Trochoidea	JN686354	Donald et al., 2012
Phorcus punctulatus	Phorcus	Cantharidinae	Trochidae	Trochoidea	JN686355	Donald et al., 2012
Phorcus punctulatus	Phorcus	Cantharidinae	Trochidae	Trochoidea	JN686356	Donald et al., 2012
Phorcus punctulatus	Phorcus	Cantharidinae	Trochidae	Trochoidea	JN686357	Donald et al., 2012
Phorcus punctulatus	Phorcus	Cantharidinae	Trochidae	Trochoidea	JN686358	Donald et al., 2012
Phorcus punctulatus	Phorcus	Cantharidinae	Trochidae	Trochoidea	JN686359	Donald et al., 2012
Phorcus punctulatus	Phorcus	Cantharidinae	Trochidae	Trochoidea	JN686360	Donald et al., 2012
Phorcus richardi	Phorcus	Cantharidinae	Trochidae	Trochoidea	JN686361	Donald et al., 2012
Phorcus richardi	Phorcus	Cantharidinae	Trochidae	Trochoidea	JN686362	Donald et al., 2012
Phorcus richardi	Phorcus	Cantharidinae	Trochidae	Trochoidea	JN686363	Donald et al., 2012
Phorcus richardi	Phorcus	Cantharidinae	Trochidae	Trochoidea	JN686281	Donald et al., 2012
Phorcus richardi	Phorcus	Cantharidinae	Trochidae	Trochoidea	JN686282	Donald et al., 2012
Phorcus sauciatus	Phorcus	Cantharidinae	Trochidae	Trochoidea	JN686303	Donald et al., 2012
Phorcus sauciatus	Phorcus	Cantharidinae	Trochidae	Trochoidea	JN686304	Donald et al., 2012
Phorcus sauciatus	Phorcus	Cantharidinae	Trochidae	Trochoidea	JN686305	Donald et al., 2012
Phorcus sauciatus	Phorcus	Cantharidinae	Trochidae	Trochoidea	JN686312	Donald et al., 2012
Phorcus sauciatus	Phorcus	Cantharidinae	Trochidae	Trochoidea	JN686313	Donald et al., 2012
Phorcus sauciatus	Phorcus	Cantharidinae	Trochidae	Trochoidea	JN686301	Donald et al., 2012
Phorcus sauciatus	Phorcus	Cantharidinae	Trochidae	Trochoidea	JN686311	Donald et al., 2012
Phorcus sauciatus	Phorcus	Cantharidinae	Trochidae	Trochoidea	JN686300	Donald et al., 2012
Phorcus sauciatus	Phorcus	Cantharidinae	Trochidae	Trochoidea	JN686309	Donald et al., 2012
Phorcus sauciatus	Phorcus	Cantharidinae	Trochidae	Trochoidea	JN686308	Donald et al., 2012
Phorcus sauciatus	Phorcus	Cantharidinae	Trochidae	Trochoidea	JN686307	Donald et al., 2012
Phorcus sauciatus	Phorcus	Cantharidinae	Trochidae	Trochoidea	JN686302	Donald et al., 2012
Phorcus sauciatus	Phorcus	Cantharidinae	Trochidae	Trochoidea	JN686310	Donald et al., 2012
Phorcus sauciatus	Phorcus	Cantharidinae	Trochidae	Trochoidea	JN686306	Donald et al., 2012
Phorcus sauciatus	Phorcus	Cantharidinae	Trochidae	Trochoidea	JN686299	Donald et al., 2012
Phorcus sauciatus	Phorcus	Cantharidinae	Trochidae	Trochoidea	JN241992	Donald et al., 2012
Phorcus sauciatus	Phorcus	Cantharidinae	Trochidae	Trochoidea	JN241993	Donald et al., 2012
Phorcus sauciatus	Phorcus	Cantharidinae	Trochidae	Trochoidea	JN241994	Donald et al., 2012
Phorcus sauciatus	Phorcus	Cantharidinae	Trochidae	Trochoidea	JN241995	Donald et al., 2012
Phorcus turbinatus	Phorcus	Cantharidinae	Trochidae	Trochoidea	JN686341	Donald et al., 2012
Phorcus turbinatus	Phorcus	Cantharidinae	Trochidae	Trochoidea	JN686342	Donald et al., 2012
Phorcus turbinatus	Phorcus	Cantharidinae	Trochidae	Trochoidea	JN686343	Donald et al., 2012
Phorcus turbinatus	Phorcus	Cantharidinae	Trochidae	Trochoidea	JN686344	Donald et al., 2012
Phorcus turbinatus	Phorcus	Cantharidinae	Trochidae	Trochoidea	JN686345	Donald et al., 2012
Phorcus turbinatus	Phorcus	Cantharidinae	Trochidae	Trochoidea	JN686346	Donald et al., 2012
Phorcus turbinatus	Phorcus	Cantharidinae	Trochidae	Trochoidea	JN686347	Donald et al., 2012
Phorcus turbinatus	Phorcus	Cantharidinae	Trochidae	Trochoidea	JN686348	Donald et al., 2012
Phorcus turbinatus	Phorcus	Cantharidinae	Trochidae	Trochoidea	JN686349	Donald et al., 2012
Phragmomphalina diadema	Phragmomphalina	NA	Solariellidae	Trochoidea	HF586219	Williams et al., 2013
Phragmomphalina diadema	Phragmomphalina	NA	Solariellidae	Trochoidea	HF586220	Williams et al., 2013
Phragmomphalina diadema	Phragmomphalina	NA	Solariellidae	Trochoidea	HF586221	Williams et al., 2013
Phragmomphalina diadema	Phragmomphalina	NA	Solariellidae	Trochoidea	HF586222	Williams et al., 2013
Phragmomphalina diadema	Phragmomphalina	NA	Solariellidae	Trochoidea	HF586223	Williams et al., 2013
Phragmomphalina diadema	Phragmomphalina	NA	Solariellidae	Trochoidea	HF586224	Williams et al., 2013
Phragmomphalina diadema	Phragmomphalina	NA	Solariellidae	Trochoidea	HF586225	Williams et al., 2013
Phragmomphalina diadema	Phragmomphalina	NA	Solariellidae	Trochoidea	HF586226	Williams et al., 2013
Phragmomphalina diadema	Phragmomphalina	NA	Solariellidae	Trochoidea	HF586227	Williams et al., 2013
Phragmomphalina diadema	Phragmomphalina	NA	Solariellidae	Trochoidea	HF586228	Williams et al., 2013
Phragmomphalina diadema	Phragmomphalina	NA	Solariellidae	Trochoidea	HF586229	Williams et al., 2013
Pictodiloma suavis	Pictodiloma	Cantharidinae	Trochidae	Trochoidea	AB505281	Williams et al., 2010
Pomaulax gibberosus	Pomaulax	Turbininae	Turbinidae	Trochoidea	KX069763	Castelin et al., 2016
Pomaulax gibberosus	Pomaulax	Turbininae	Turbinidae	Trochoidea	KX069764	Castelin et al., 2016
Pomaulax gibberosus	Pomaulax	Turbininae	Turbinidae	Trochoidea	KX069765	Castelin et al., 2016
Pomaulax gibberosus	Pomaulax	Turbininae	Turbinidae	Trochoidea	KX069766	Castelin et al., 2016
Pomaulax gibberosus	Pomaulax	Turbininae	Turbinidae	Trochoidea	KX069767	Castelin et al., 2016
Pomaulax gibberosus	Pomaulax	Turbininae	Turbinidae	Trochoidea	KX069768	Castelin et al., 2016
Pomaulax gibberosus	Pomaulax	Turbininae	Turbinidae	Trochoidea	KX069769	Castelin et al., 2016
Pomaulax gibberosus	Pomaulax	Turbininae	Turbinidae	Trochoidea	KX069770	Castelin et al., 2016
Pomaulax gibberosus	Pomaulax	Turbininae	Turbinidae	Trochoidea	KX069771	Castelin et al., 2016
Pomaulax japonicus	Pomaulax	Turbininae	Turbinidae	Trochoidea	AM049380	Williams et al., 2006
Prisogaster niger	Prisogaster	Prisogasterinae	Turbinidae	Trochoidea	AM049361	Williams et al., 2006
Prisogaster niger	Prisogaster	Prisogasterinae	Turbinidae	Trochoidea	AM049362	Williams et al., 2006
Prothalotia lehmanni	Prothalotia	Cantharidinae	Trochidae	Trochoidea	EU530123	Williams et al., 2008
Prothalotia pulcherrima	Prothalotia	Cantharidinae	Trochidae	Trochoidea	KU860079	Donald et al., 2016
Prothalotia pulcherrima	Prothalotia	Cantharidinae	Trochidae	Trochoidea	KU860080	Donald et al., 2016
Prothalotia pulcherrima	Prothalotia	Cantharidinae	Trochidae	Trochoidea	KU860081	Donald et al., 2016
Prothalotia pulcherrima	Prothalotia	Cantharidinae	Trochidae	Trochoidea	KU860082	Donald et al., 2016
Prothalotia ramburi	Prothalotia	Cantharidinae	Trochidae	Trochoidea	KU860083	Donald et al., 2016
Prothalotia suturalis	Prothalotia	Cantharidinae	Trochidae	Trochoidea	EU530121	Williams et al., 2008
Pseudoliotina springsteeni	Pseudoliotina	Mcleaniellinae	Liotiidae	Trochoidea	HE800601	Williams et al., 2008
Pseudoliotina springsteeni	Pseudoliotina	Mcleaniellinae	Liotiidae	Trochoidea	HE800602	Williams et al., 2008
Pseudostomatella decolorata	Pseudostomatella	Stomatellinae	Trochidae	Trochoidea	AB505290	Williams et al., 2010
Pseudostomatella decolorata	Pseudostomatella	Stomatellinae	Trochidae	Trochoidea	AB505291	Williams et al., 2010
Pseudotalopia sakuraii	Pseudotalopia	Cantharidinae	Trochidae	Trochoidea	HE800632	Williams et al., 2012
Rochia conus	Rochia	NA	Tegulidae	Trochoidea	HE800628	Williams et al., 2012
Rochia maxima	Rochia	NA	Tegulidae	Trochoidea	EU530150	Williams et al., 2008
Rochia nilotica	Rochia	NA	Tegulidae	Trochoidea	EU530151	Williams et al., 2008
Roseaplagis rufozona	Roseaplagis	Cantharidinae	Trochidae	Trochoidea	GQ249697	Williams et al., 2010
Roseaplagis rufozona	Roseaplagis	Cantharidinae	Trochidae	Trochoidea	GQ249698	Williams et al., 2010
Rossiteria nucleus	Rossiteria	Umboniinae	Trochidae	Trochoidea	AB505312	Williams et al., 2010
Solariella amabilis	Solariella	NA	Solariellidae	Trochoidea	HF586321	Williams et al., 2013
Solariella chodon	Solariella	NA	Solariellidae	Trochoidea	HF586324	Williams et al., 2013
Solariella chodon	Solariella	NA	Solariellidae	Trochoidea	HF586325	Williams et al., 2013
Solariella dedonderorum	Solariella	NA	Solariellidae	Trochoidea	HF586326	Williams et al., 2013
Solariella delicata	Solariella	NA	Solariellidae	Trochoidea	HF586342	Williams et al., 2013
Solariella segersi	Solariella	NA	Solariellidae	Trochoidea	HF586322	Williams et al., 2013
Solariella segersi	Solariella	NA	Solariellidae	Trochoidea	HF586323	Williams et al., 2013
Steromphala adansonii	Steromphala	Cantharidinae	Trochidae	Trochoidea	JX887431	Barco et al., 2013
Steromphala adansonii	Steromphala	Cantharidinae	Trochidae	Trochoidea	JX887435	Barco et al., 2013
Steromphala adansonii	Steromphala	Cantharidinae	Trochidae	Trochoidea	JX887439	Barco et al., 2013
Steromphala adansonii	Steromphala	Cantharidinae	Trochidae	Trochoidea	JX887452	Barco et al., 2013
Steromphala adansonii	Steromphala	Cantharidinae	Trochidae	Trochoidea	JX887453	Barco et al., 2013
Steromphala adansonii	Steromphala	Cantharidinae	Trochidae	Trochoidea	JX887458	Barco et al., 2013
Steromphala adansonii	Steromphala	Cantharidinae	Trochidae	Trochoidea	JX887463	Barco et al., 2013
Steromphala adansonii	Steromphala	Cantharidinae	Trochidae	Trochoidea	JX887465	Barco et al., 2013
Steromphala cineraria	Steromphala	Cantharidinae	Trochidae	Trochoidea	KR084411	Barco et al., 2015
Steromphala cineraria	Steromphala	Cantharidinae	Trochidae	Trochoidea	KR084415	Barco et al., 2015
Steromphala cineraria	Steromphala	Cantharidinae	Trochidae	Trochoidea	KR084500	Barco et al., 2015
Steromphala cineraria	Steromphala	Cantharidinae	Trochidae	Trochoidea	KR084441	Barco et al., 2015
Steromphala cineraria	Steromphala	Cantharidinae	Trochidae	Trochoidea	KR084512	Barco et al., 2015
Steromphala cineraria	Steromphala	Cantharidinae	Trochidae	Trochoidea	KR084537	Barco et al., 2015
Steromphala cineraria	Steromphala	Cantharidinae	Trochidae	Trochoidea	KR084629	Barco et al., 2015
Steromphala cineraria	Steromphala	Cantharidinae	Trochidae	Trochoidea	KR084565	Barco et al., 2015
Steromphala cineraria	Steromphala	Cantharidinae	Trochidae	Trochoidea	KR084651	Barco et al., 2015
Steromphala cineraria	Steromphala	Cantharidinae	Trochidae	Trochoidea	KR084698	Barco et al., 2015
Steromphala cineraria	Steromphala	Cantharidinae	Trochidae	Trochoidea	KR084708	Barco et al., 2015
Steromphala cineraria	Steromphala	Cantharidinae	Trochidae	Trochoidea	KR084768	Barco et al., 2015
Steromphala cineraria	Steromphala	Cantharidinae	Trochidae	Trochoidea	KR084778	Barco et al., 2015
Steromphala cineraria	Steromphala	Cantharidinae	Trochidae	Trochoidea	KR084951	Barco et al., 2015
Steromphala divaricata	Steromphala	Cantharidinae	Trochidae	Trochoidea	KC417500	Barco et al., 2013
Steromphala pennanti	Steromphala	Cantharidinae	Trochidae	Trochoidea	GQ232365	Williams et al., 2010
Steromphala rarilineata	Steromphala	Cantharidinae	Trochidae	Trochoidea	JX887445	Barco et al., 2013
Steromphala rarilineata	Steromphala	Cantharidinae	Trochidae	Trochoidea	JX887450	Barco et al., 2013
Steromphala rarilineata	Steromphala	Cantharidinae	Trochidae	Trochoidea	JX887451	Barco et al., 2013
Steromphala rarilineata	Steromphala	Cantharidinae	Trochidae	Trochoidea	JX887466	Barco et al., 2013
Steromphala rarilineata	Steromphala	Cantharidinae	Trochidae	Trochoidea	JX887467	Barco et al., 2013
Steromphala rarilineata	Steromphala	Cantharidinae	Trochidae	Trochoidea	JX887471	Barco et al., 2013
Steromphala umbilicaris	Steromphala	Cantharidinae	Trochidae	Trochoidea	JX887428	Barco et al., 2013
Steromphala umbilicaris	Steromphala	Cantharidinae	Trochidae	Trochoidea	JX887442	Barco et al., 2013
Steromphala umbilicaris	Steromphala	Cantharidinae	Trochidae	Trochoidea	JX887447	Barco et al., 2013
Steromphala umbilicaris	Steromphala	Cantharidinae	Trochidae	Trochoidea	JX887468	Barco et al., 2013
Steromphala umbilicaris	Steromphala	Cantharidinae	Trochidae	Trochoidea	JX887469	Barco et al., 2013
Steromphala umbilicaris	Steromphala	Cantharidinae	Trochidae	Trochoidea	JX887470	Barco et al., 2013
Steromphala umbilicaris	Steromphala	Cantharidinae	Trochidae	Trochoidea	JX887472	Barco et al., 2013
Steromphala varia	Steromphala	Cantharidinae	Trochidae	Trochoidea	JX887427	Barco et al., 2013
Steromphala varia	Steromphala	Cantharidinae	Trochidae	Trochoidea	JX887429	Barco et al., 2013
Steromphala varia	Steromphala	Cantharidinae	Trochidae	Trochoidea	JX887432	Barco et al., 2013
Steromphala varia	Steromphala	Cantharidinae	Trochidae	Trochoidea	JX887434	Barco et al., 2013
Steromphala varia	Steromphala	Cantharidinae	Trochidae	Trochoidea	JX887436	Barco et al., 2013
Steromphala varia	Steromphala	Cantharidinae	Trochidae	Trochoidea	JX887437	Barco et al., 2013
Steromphala varia	Steromphala	Cantharidinae	Trochidae	Trochoidea	JX887438	Barco et al., 2013
Steromphala varia	Steromphala	Cantharidinae	Trochidae	Trochoidea	JX887440	Barco et al., 2013
Steromphala varia	Steromphala	Cantharidinae	Trochidae	Trochoidea	JX887441	Barco et al., 2013
Steromphala varia	Steromphala	Cantharidinae	Trochidae	Trochoidea	JX887448	Barco et al., 2013
Steromphala varia	Steromphala	Cantharidinae	Trochidae	Trochoidea	JX887449	Barco et al., 2013
Steromphala varia	Steromphala	Cantharidinae	Trochidae	Trochoidea	JX887454	Barco et al., 2013
Steromphala varia	Steromphala	Cantharidinae	Trochidae	Trochoidea	JX887456	Barco et al., 2013
Steromphala varia	Steromphala	Cantharidinae	Trochidae	Trochoidea	JX887459	Barco et al., 2013
Steromphala varia	Steromphala	Cantharidinae	Trochidae	Trochoidea	JX887460	Barco et al., 2013
Steromphala varia	Steromphala	Cantharidinae	Trochidae	Trochoidea	JX887462	Barco et al., 2013
Steromphala varia	Steromphala	Cantharidinae	Trochidae	Trochoidea	JX887464	Barco et al., 2013
Stomatella impertusa	Stomatella	Stomatellinae	Trochidae	Trochoidea	GQ232369	Williams et al., 2010
Stomatella impertusa	Stomatella	Stomatellinae	Trochidae	Trochoidea	GQ232370	Williams et al., 2010
Stomatella impertusa	Stomatella	Stomatellinae	Trochidae	Trochoidea	AB505292	Williams et al., 2010
Stomatella planulata	Stomatella	Stomatellinae	Trochidae	Trochoidea	EU530130	Williams et al., 2008
Stomatella planulata	Stomatella	Stomatellinae	Trochidae	Trochoidea	EU530131	Williams et al., 2008
Stomatella planulata	Stomatella	Stomatellinae	Trochidae	Trochoidea	EU530132	Williams et al., 2008
Stomatia phymotis	Stomatia	Stomatellinae	Trochidae	Trochoidea	GQ232372	Williams et al., 2010
Stomatolina angulata	Stomatolina	Stomatellinae	Trochidae	Trochoidea	AB505295	Williams et al., 2010
Stomatolina rubra	Stomatolina	Stomatellinae	Trochidae	Trochoidea	GQ232373	Williams et al., 2010
Synaptocochlea concinna	Synaptocochlea	Fossarininae	Trochidae	Trochoidea	EU530140	Williams et al., 2008
Synaptocochlea pulchella	Synaptocochlea	Fossarininae	Trochidae	Trochoidea	AB505287	Williams et al., 2010
Tectus fenestratus	Tectus	NA	Tegulidae	Trochoidea	EU530149	Williams et al., 2008
Tectus pyramis	Tectus	NA	Tegulidae	Trochoidea	OP457029	Present study
Tectus pyramis	Tectus	NA	Tegulidae	Trochoidea	OP457030	Present study
Tectus pyramis	Tectus	NA	Tegulidae	Trochoidea	OP457031	Present study
Tectus tentorium	Tectus	NA	Tegulidae	Trochoidea	OP457029	Williams et al., 2008
Tegula atra	Tegula	NA	Tegulidae	Trochoidea	OP457030	Haye et al., 2014
Tegula atra	Tegula	NA	Tegulidae	Trochoidea	OP457031	Haye et al., 2014
Tegula atra	Tegula	NA	Tegulidae	Trochoidea	OP457032	Haye et al., 2014
Tegula atra	Tegula	NA	Tegulidae	Trochoidea	OP457033	Haye et al., 2014
Tegula atra	Tegula	NA	Tegulidae	Trochoidea	OP457034	Haye et al., 2014
Tegula atra	Tegula	NA	Tegulidae	Trochoidea	OP457045	Haye et al., 2014
Tegula atra	Tegula	NA	Tegulidae	Trochoidea	OP457046	Haye et al., 2014
Tegula atra	Tegula	NA	Tegulidae	Trochoidea	OP457047	Haye et al., 2014
Tegula atra	Tegula	NA	Tegulidae	Trochoidea	OP457048	Haye et al., 2014
Tegula atra	Tegula	NA	Tegulidae	Trochoidea	OP457049	Haye et al., 2014
Tegula atra	Tegula	NA	Tegulidae	Trochoidea	OP457050	Haye et al., 2014
Tegula atra	Tegula	NA	Tegulidae	Trochoidea	OP457051	Haye et al., 2014
Tegula atra	Tegula	NA	Tegulidae	Trochoidea	OP457052	Haye et al., 2014
Tegula atra	Tegula	NA	Tegulidae	Trochoidea	OP457053	Haye et al., 2014
Tegula atra	Tegula	NA	Tegulidae	Trochoidea	OP457054	Haye et al., 2014
Tegula atra	Tegula	NA	Tegulidae	Trochoidea	OP457055	Haye et al., 2014
Tegula atra	Tegula	NA	Tegulidae	Trochoidea	OP457056	Haye et al., 2014
Tegula atra	Tegula	NA	Tegulidae	Trochoidea	OP457057	Haye et al., 2014
Tegula atra	Tegula	NA	Tegulidae	Trochoidea	OP457058	Haye et al., 2014
Tegula atra	Tegula	NA	Tegulidae	Trochoidea	OP457059	Haye et al., 2014
Tegula atra	Tegula	NA	Tegulidae	Trochoidea	OP457060	Haye et al., 2014
Tegula atra	Tegula	NA	Tegulidae	Trochoidea	OP457061	Haye et al., 2014
Tegula atra	Tegula	NA	Tegulidae	Trochoidea	OP457062	Haye et al., 2014
Tegula atra	Tegula	NA	Tegulidae	Trochoidea	OP457063	Haye et al., 2014
Tegula atra	Tegula	NA	Tegulidae	Trochoidea	OP457064	Haye et al., 2014
Tegula atra	Tegula	NA	Tegulidae	Trochoidea	OP457065	Haye et al., 2014
Tegula atra	Tegula	NA	Tegulidae	Trochoidea	OP457066	Haye et al., 2014
Tegula atra	Tegula	NA	Tegulidae	Trochoidea	OP457067	Haye et al., 2014
Tegula atra	Tegula	NA	Tegulidae	Trochoidea	OP457068	Haye et al., 2014
Tegula atra	Tegula	NA	Tegulidae	Trochoidea	OP457069	Haye et al., 2014
Tegula atra	Tegula	NA	Tegulidae	Trochoidea	OP457070	Haye et al., 2014
Tegula atra	Tegula	NA	Tegulidae	Trochoidea	OP457071	Haye et al., 2014
Tegula atra	Tegula	NA	Tegulidae	Trochoidea	OP457072	Haye et al., 2014
Tegula atra	Tegula	NA	Tegulidae	Trochoidea	OP457073	Haye et al., 2014
Tegula atra	Tegula	NA	Tegulidae	Trochoidea	OP457074	Haye et al., 2014
Tegula atra	Tegula	NA	Tegulidae	Trochoidea	OP457075	Haye et al., 2014
Tegula atra	Tegula	NA	Tegulidae	Trochoidea	JX130192	Haye et al., 2014
Tegula funebralis	Tegula	NA	Tegulidae	Trochoidea	KX069772	Castelin et al., 2016
Tegula funebralis	Tegula	NA	Tegulidae	Trochoidea	KX069773	Castelin et al., 2016
Tegula funebralis	Tegula	NA	Tegulidae	Trochoidea	KX069774	Castelin et al., 2016
Tegula funebralis	Tegula	NA	Tegulidae	Trochoidea	KX069775	Castelin et al., 2016
Tegula funebralis	Tegula	NA	Tegulidae	Trochoidea	KX069776	Castelin et al., 2016
Tegula funebralis	Tegula	NA	Tegulidae	Trochoidea	KX069777	Castelin et al., 2016
Tegula funebralis	Tegula	NA	Tegulidae	Trochoidea	KX069778	Castelin et al., 2016
Tegula funebralis	Tegula	NA	Tegulidae	Trochoidea	KX069779	Castelin et al., 2016
Tegula funebralis	Tegula	NA	Tegulidae	Trochoidea	KX069780	Castelin et al., 2016
Tegula funebralis	Tegula	NA	Tegulidae	Trochoidea	KX069781	Castelin et al., 2016
Tegula funebralis	Tegula	NA	Tegulidae	Trochoidea	KX069782	Castelin et al., 2016
Tegula funebralis	Tegula	NA	Tegulidae	Trochoidea	KX069783	Castelin et al., 2016
Tegula funebralis	Tegula	NA	Tegulidae	Trochoidea	KX069784	Castelin et al., 2016
Tegula funebralis	Tegula	NA	Tegulidae	Trochoidea	KX069785	Castelin et al., 2016
Tegula funebralis	Tegula	NA	Tegulidae	Trochoidea	KX069786	Castelin et al., 2016
Tegula funebralis	Tegula	NA	Tegulidae	Trochoidea	KX069787	Castelin et al., 2016
Tegula funebralis	Tegula	NA	Tegulidae	Trochoidea	KX069788	Castelin et al., 2016
Tegula kusairo	Tegula	NA	Tegulidae	Trochoidea	LC413958	Yamazaki et al., 2019
Tegula kusairo	Tegula	NA	Tegulidae	Trochoidea	LC413959	Yamazaki et al., 2019
Tegula kusairo	Tegula	NA	Tegulidae	Trochoidea	LC413960	Yamazaki et al., 2019
Tegula kusairo	Tegula	NA	Tegulidae	Trochoidea	LC413961	Yamazaki et al., 2019
Tegula kusairo	Tegula	NA	Tegulidae	Trochoidea	LC413962	Yamazaki et al., 2019
Tegula kusairo	Tegula	NA	Tegulidae	Trochoidea	LC413963	Yamazaki et al., 2019
Tegula kusairo	Tegula	NA	Tegulidae	Trochoidea	LC413964	Yamazaki et al., 2019
Tegula kusairo	Tegula	NA	Tegulidae	Trochoidea	LC413965	Yamazaki et al., 2019
Tegula kusairo	Tegula	NA	Tegulidae	Trochoidea	LC413966	Yamazaki et al., 2019
Tegula kusairo	Tegula	NA	Tegulidae	Trochoidea	LC413967	Yamazaki et al., 2019
Tegula kusairo	Tegula	NA	Tegulidae	Trochoidea	LC413968	Yamazaki et al., 2019
Tegula kusairo	Tegula	NA	Tegulidae	Trochoidea	LC413969	Yamazaki et al., 2019
Tegula kusairo	Tegula	NA	Tegulidae	Trochoidea	LC413970	Yamazaki et al., 2019
Tegula kusairo	Tegula	NA	Tegulidae	Trochoidea	LC413971	Yamazaki et al., 2019
Tegula kusairo	Tegula	NA	Tegulidae	Trochoidea	LC413972	Yamazaki et al., 2019
Tegula mariana	Tegula	NA	Tegulidae	Trochoidea	HE800631	Williams et al., 2012
Tegula nigerrima	Tegula	NA	Tegulidae	Trochoidea	OP457032	Present study
Tegula nigerrima	Tegula	NA	Tegulidae	Trochoidea	OP457033	Present study
Tegula nigerrima	Tegula	NA	Tegulidae	Trochoidea	OP457034	Present study
Tegula nigerrima	Tegula	NA	Tegulidae	Trochoidea	OP457035	Present study
Tegula nigerrima	Tegula	NA	Tegulidae	Trochoidea	OP457036	Present study
Tegula nigerrima	Tegula	NA	Tegulidae	Trochoidea	OP457037	Present study
Tegula nigerrima	Tegula	NA	Tegulidae	Trochoidea	OP457038	Present study
Tegula patagonica	Tegula	NA	Tegulidae	Trochoidea	OP457039	Marquez et al., 2021
Tegula patagonica	Tegula	NA	Tegulidae	Trochoidea	MN454395	Marquez et al., 2021
Tegula pelliserpentis	Tegula	NA	Tegulidae	Trochoidea	EU530153	Williams et al., 2008
Tegula pfeifferi	Tegula	NA	Tegulidae	Trochoidea	LC413998	Yamazaki et al., 2019
Tegula pfeifferi	Tegula	NA	Tegulidae	Trochoidea	LC413999	Yamazaki et al., 2019
Tegula pfeifferi	Tegula	NA	Tegulidae	Trochoidea	LC414000	Yamazaki et al., 2019
Tegula pfeifferi	Tegula	NA	Tegulidae	Trochoidea	LC414001	Yamazaki et al., 2019
Tegula pfeifferi	Tegula	NA	Tegulidae	Trochoidea	LC414002	Yamazaki et al., 2019
Tegula pfeifferi	Tegula	NA	Tegulidae	Trochoidea	LC414003	Yamazaki et al., 2019
Tegula pfeifferi	Tegula	NA	Tegulidae	Trochoidea	LC414004	Yamazaki et al., 2019
Tegula pfeifferi	Tegula	NA	Tegulidae	Trochoidea	LC414005	Yamazaki et al., 2019
Tegula pfeifferi	Tegula	NA	Tegulidae	Trochoidea	LC414006	Yamazaki et al., 2019
Tegula pfeifferi	Tegula	NA	Tegulidae	Trochoidea	LC414007	Yamazaki et al., 2019
Tegula pfeifferi	Tegula	NA	Tegulidae	Trochoidea	LC414008	Yamazaki et al., 2019
Tegula pfeifferi	Tegula	NA	Tegulidae	Trochoidea	LC414009	Yamazaki et al., 2019
Tegula pfeifferi	Tegula	NA	Tegulidae	Trochoidea	LC414010	Yamazaki et al., 2019
Tegula pulligo	Tegula	NA	Tegulidae	Trochoidea	KX069789	Castelin et al., 2016
Tegula pulligo	Tegula	NA	Tegulidae	Trochoidea	KX069790	Castelin et al., 2016
Tegula pulligo	Tegula	NA	Tegulidae	Trochoidea	KX069791	Castelin et al., 2016
Tegula pulligo	Tegula	NA	Tegulidae	Trochoidea	KX069792	Castelin et al., 2016
Tegula pulligo	Tegula	NA	Tegulidae	Trochoidea	KX069793	Castelin et al., 2016
Tegula pulligo	Tegula	NA	Tegulidae	Trochoidea	KX069794	Castelin et al., 2016
Tegula pulligo	Tegula	NA	Tegulidae	Trochoidea	KX069795	Castelin et al., 2016
Tegula pulligo	Tegula	NA	Tegulidae	Trochoidea	KX069796	Castelin et al., 2016
Tegula rustica	Tegula	NA	Tegulidae	Trochoidea	OP457039	Present study
Tegula rustica	Tegula	NA	Tegulidae	Trochoidea	OP457040	Present study
Tegula rustica	Tegula	NA	Tegulidae	Trochoidea	OP457041	Present study
Tegula rustica	Tegula	NA	Tegulidae	Trochoidea	OP457042	Present study
Tegula rustica	Tegula	NA	Tegulidae	Trochoidea	OP457043	Present study
Tegula rustica	Tegula	NA	Tegulidae	Trochoidea	OP457044	Present study
Tegula rustica	Tegula	NA	Tegulidae	Trochoidea	OP457045	Present study
Tegula rustica	Tegula	NA	Tegulidae	Trochoidea	OP457046	Present study
Tegula rustica	Tegula	NA	Tegulidae	Trochoidea	OP457047	Present study
Tegula rustica	Tegula	NA	Tegulidae	Trochoidea	OP457048	Present study
Tegula rustica	Tegula	NA	Tegulidae	Trochoidea	OP457049	Present study
Tegula rustica	Tegula	NA	Tegulidae	Trochoidea	OP457050	Present study
Tegula rustica	Tegula	NA	Tegulidae	Trochoidea	OP457051	Present study
Tegula rustica	Tegula	NA	Tegulidae	Trochoidea	OP457052	Present study
Tegula rustica	Tegula	NA	Tegulidae	Trochoidea	OP457053	Present study
Tegula rustica	Tegula	NA	Tegulidae	Trochoidea	OP457054	Present study
Tegula rustica	Tegula	NA	Tegulidae	Trochoidea	OP457055	Present study
Tegula rustica	Tegula	NA	Tegulidae	Trochoidea	OP457056	Present study
Tegula rustica	Tegula	NA	Tegulidae	Trochoidea	OP457057	Present study
Tegula rustica	Tegula	NA	Tegulidae	Trochoidea	OP457058	Present study
Tegula rustica	Tegula	NA	Tegulidae	Trochoidea	OP457059	Present study
Tegula rustica	Tegula	NA	Tegulidae	Trochoidea	OP457060	Present study
Tegula rustica	Tegula	NA	Tegulidae	Trochoidea	OP457061	Present study
Tegula turbinata	Tegula	NA	Tegulidae	Trochoidea	OP457062	Yamazaki et al., 2019
Tegula turbinata	Tegula	NA	Tegulidae	Trochoidea	OP457070	Yamazaki et al., 2019
Tegula turbinata	Tegula	NA	Tegulidae	Trochoidea	LC413975	Yamazaki et al., 2019
Tegula turbinata	Tegula	NA	Tegulidae	Trochoidea	LC413976	Yamazaki et al., 2019
Tegula turbinata	Tegula	NA	Tegulidae	Trochoidea	LC413977	Yamazaki et al., 2019
Tegula turbinata	Tegula	NA	Tegulidae	Trochoidea	LC413978	Yamazaki et al., 2019
Tegula xanthostigma	Tegula	NA	Tegulidae	Trochoidea	LC413979	Yamazaki et al., 2019
Tegula xanthostigma	Tegula	NA	Tegulidae	Trochoidea	LC413980	Yamazaki et al., 2019
Tegula xanthostigma	Tegula	NA	Tegulidae	Trochoidea	LC413981	Yamazaki et al., 2019
Tegula xanthostigma	Tegula	NA	Tegulidae	Trochoidea	LC413982	Yamazaki et al., 2019
Tegula xanthostigma	Tegula	NA	Tegulidae	Trochoidea	LC413983	Yamazaki et al., 2019
Tegula xanthostigma	Tegula	NA	Tegulidae	Trochoidea	LC413984	Yamazaki et al., 2019
Tegula xanthostigma	Tegula	NA	Tegulidae	Trochoidea	LC413985	Yamazaki et al., 2019
Tegula xanthostigma	Tegula	NA	Tegulidae	Trochoidea	LC413986	Yamazaki et al., 2019
Tegula xanthostigma	Tegula	NA	Tegulidae	Trochoidea	LC413987	Yamazaki et al., 2019
Tegula xanthostigma	Tegula	NA	Tegulidae	Trochoidea	LC413988	Yamazaki et al., 2019
Tegula xanthostigma	Tegula	NA	Tegulidae	Trochoidea	LC413989	Yamazaki et al., 2019
Tegula xanthostigma	Tegula	NA	Tegulidae	Trochoidea	LC413990	Yamazaki et al., 2019
Tegula xanthostigma	Tegula	NA	Tegulidae	Trochoidea	LC413991	Yamazaki et al., 2019
Tegula xanthostigma	Tegula	NA	Tegulidae	Trochoidea	LC413992	Yamazaki et al., 2019
Tegula xanthostigma	Tegula	NA	Tegulidae	Trochoidea	LC413993	Yamazaki et al., 2019
Tegula xanthostigma	Tegula	NA	Tegulidae	Trochoidea	LC413994	Yamazaki et al., 2019
Tegula xanthostigma	Tegula	NA	Tegulidae	Trochoidea	LC413995	Yamazaki et al., 2019
Tegula xanthostigma	Tegula	NA	Tegulidae	Trochoidea	LC413996	Yamazaki et al., 2019
Tegula xanthostigma	Tegula	NA	Tegulidae	Trochoidea	LC413997	Yamazaki et al., 2019
Thalotia conica	Thalotia	Cantharidinae	Trochidae	Trochoidea	FN435322	Williams et al., 2009
Tosatrochus attenuatus	Tosatrochus	Cantharidinae	Trochidae	Trochoidea	GQ232351	Williams et al., 2010
Tricolia pullus	Tricolia	Tricoliinae	Phasianellidae	Trochoidea	KU496668	Borges et al., 2016
Tricolia pullus	Tricolia	Tricoliinae	Phasianellidae	Trochoidea	KU496669	Borges et al., 2016
Tricolia variabilis	Tricolia	Tricoliinae	Phasianellidae	Trochoidea	AB365219	Kano et al.,2008
Tristichotrochus aculeatus	Tristichotrochus	Calliostomatinae	Calliostomatidae	Trochoidea	AB505271	Williams et al., 2008
Tristichotrochus consors	Tristichotrochus	Calliostomatinae	Calliostomatidae	Trochoidea	EU530118	Williams et al., 2008
Tristichotrochus haliarchus	Tristichotrochus	Calliostomatinae	Calliostomatidae	Trochoidea	AB505273	Williams et al., 2008
Tristichotrochus unicus	Tristichotrochus	Calliostomatinae	Calliostomatidae	Trochoidea	AB505276	Williams et al., 2008
Trochus kotschyi	Trochus	Trochinae	Trochidae	Trochoidea	JN686315	Donald et al., 2012
Trochus kotschyi	Trochus	Trochinae	Trochidae	Trochoidea	JN686316	Donald et al., 2012
Trochus maculatus	Trochus	Trochinae	Trochidae	Trochoidea	OP457062	Present study
Trochus maculatus	Trochus	Trochinae	Trochidae	Trochoidea	OP457063	Present study
Trochus maculatus	Trochus	Trochinae	Trochidae	Trochoidea	OP457064	Present study
Trochus maculatus	Trochus	Trochinae	Trochidae	Trochoidea	OP457065	Present study
Trochus maculatus	Trochus	Trochinae	Trochidae	Trochoidea	OP457066	Present study
Trochus maculatus	Trochus	Trochinae	Trochidae	Trochoidea	OP457067	Present study
Trochus maculatus	Trochus	Trochinae	Trochidae	Trochoidea	OP457068	Present study
Trochus maculatus	Trochus	Trochinae	Trochidae	Trochoidea	OP457069	Present study
Trochus maculatus	Trochus	Trochinae	Trochidae	Trochoidea	OP457070	Present study
Trochus maculatus	Trochus	Trochinae	Trochidae	Trochoidea	OP457071	Present study
Trochus maculatus	Trochus	Trochinae	Trochidae	Trochoidea	OP457072	Present study
Trochus maculatus	Trochus	Trochinae	Trochidae	Trochoidea	OP457073	Present study
Trochus maculatus	Trochus	Trochinae	Trochidae	Trochoidea	OP457074	Present study
Trochus maculatus	Trochus	Trochinae	Trochidae	Trochoidea	OP457075	Present study
Trochus stellatus	Trochus	Trochinae	Trochidae	Trochoidea	MN388974	Ran et al., 2020
Trochus stellatus	Trochus	Trochinae	Trochidae	Trochoidea	MN388975	Ran et al., 2020
Trochus stellatus	Trochus	Trochinae	Trochidae	Trochoidea	MN388976	Ran et al., 2020
Turbo argyrostomus	Turbo	Turbininae	Turbinidae	Trochoidea	AM403936	Williams et al., 2007
Turbo argyrostomus	Turbo	Turbininae	Turbinidae	Trochoidea	AM403937	Williams et al., 2007
Turbo bruneus	Turbo	Turbininae	Turbinidae	Trochoidea	MK273556	Saleky et al., 2016
Turbo bruneus	Turbo	Turbininae	Turbinidae	Trochoidea	MK273557	Saleky et al., 2016
Turbo bruneus	Turbo	Turbininae	Turbinidae	Trochoidea	MK273558	Saleky et al., 2016
Turbo bruneus	Turbo	Turbininae	Turbinidae	Trochoidea	AM049381	Williams et al., 2006
Turbo bruneus	Turbo	Turbininae	Turbinidae	Trochoidea	AM403929	Williams et al., 2007
Turbo bruneus	Turbo	Turbininae	Turbinidae	Trochoidea	AM403930	Williams et al., 2007
Turbo bruneus	Turbo	Turbininae	Turbinidae	Trochoidea	AM403931	Williams et al., 2007
Turbo bruneus	Turbo	Turbininae	Turbinidae	Trochoidea	MN690190	Ip et al., 2019
Turbo castanea	Turbo	Turbininae	Turbinidae	Trochoidea	AM403938	Williams et al., 2007
Turbo castanea	Turbo	Turbininae	Turbinidae	Trochoidea	AM403939	Williams et al., 2007
Turbo cepoides	Turbo	Turbininae	Turbinidae	Trochoidea	AM403900	Williams et al., 2007
Turbo cepoides	Turbo	Turbininae	Turbinidae	Trochoidea	AM403901	Williams et al., 2007
Turbo cepoides	Turbo	Turbininae	Turbinidae	Trochoidea	AM403902	Williams et al., 2007
Turbo chrysostomus	Turbo	Turbininae	Turbinidae	Trochoidea	ON908702	Present study
Turbo chrysostomus	Turbo	Turbininae	Turbinidae	Trochoidea	ON908703	Present study
Turbo chrysostomus	Turbo	Turbininae	Turbinidae	Trochoidea	ON908704	Present study
Turbo chrysostomus	Turbo	Turbininae	Turbinidae	Trochoidea	ON908705	Present study
Turbo chrysostomus	Turbo	Turbininae	Turbinidae	Trochoidea	ON908706	Present study
Turbo cidaris	Turbo	Turbininae	Turbinidae	Trochoidea	AM403932	Williams et al., 2007
Turbo cidaris	Turbo	Turbininae	Turbinidae	Trochoidea	AM403933	Williams et al., 2007
Turbo cornutus	Turbo	Turbininae	Turbinidae	Trochoidea	AM403881	Williams et al., 2007
Turbo cornutus	Turbo	Turbininae	Turbinidae	Trochoidea	AM403882	Williams et al., 2007
Turbo cornutus	Turbo	Turbininae	Turbinidae	Trochoidea	ON908817	Present study
Turbo cornutus	Turbo	Turbininae	Turbinidae	Trochoidea	ON908818	Present study
Turbo cornutus	Turbo	Turbininae	Turbinidae	Trochoidea	ON908946	Present study
Turbo cornutus	Turbo	Turbininae	Turbinidae	Trochoidea	ON908947	Present study
Turbo cornutus	Turbo	Turbininae	Turbinidae	Trochoidea	ON908948	Present study
Turbo cornutus	Turbo	Turbininae	Turbinidae	Trochoidea	ON908949	Present study
Turbo cornutus	Turbo	Turbininae	Turbinidae	Trochoidea	ON908950	Present study
Turbo cornutus	Turbo	Turbininae	Turbinidae	Trochoidea	ON908951	Present study
Turbo fluctuosus	Turbo	Turbininae	Turbinidae	Trochoidea	AM403886	Williams et al., 2007
Turbo haynesi	Turbo	Turbininae	Turbinidae	Trochoidea	AM403891	Williams et al., 2007
Turbo haynesi	Turbo	Turbininae	Turbinidae	Trochoidea	AM403892	Williams et al., 2007
Turbo heterocheilus	Turbo	Turbininae	Turbinidae	Trochoidea	AM403893	Williams et al., 2007
Turbo jonathani	Turbo	Turbininae	Turbinidae	Trochoidea	AM403883	Williams et al., 2007
Turbo jonathani	Turbo	Turbininae	Turbinidae	Trochoidea	AM403884	Williams et al., 2007
Turbo jourdani	Turbo	Turbininae	Turbinidae	Trochoidea	AM049382	Williams et al., 2007
Turbo kenwilliamsi	Turbo	Turbininae	Turbinidae	Trochoidea	AM049384	Williams et al., 2007
Turbo kenwilliamsi	Turbo	Turbininae	Turbinidae	Trochoidea	AM403905	Williams et al., 2007
Turbo kenwilliamsi	Turbo	Turbininae	Turbinidae	Trochoidea	AM403906	Williams et al., 2007
Turbo laetus	Turbo	Turbininae	Turbinidae	Trochoidea	AM403889	Williams et al., 2007
Turbo laetus	Turbo	Turbininae	Turbinidae	Trochoidea	AM403890	Williams et al., 2007
Turbo markusrufi	Turbo	Turbininae	Turbinidae	Trochoidea	AM403907	Williams et al., 2007
Turbo markusrufi	Turbo	Turbininae	Turbinidae	Trochoidea	AM403908	Williams et al., 2007
Turbo marmoratus	Turbo	Turbininae	Turbinidae	Trochoidea	AM403894	Williams et al., 2007
Turbo marmoratus	Turbo	Turbininae	Turbinidae	Trochoidea	AM403895	Williams et al., 2007
Turbo militaris	Turbo	Turbininae	Turbinidae	Trochoidea	AM403896	Williams et al., 2007
Turbo militaris	Turbo	Turbininae	Turbinidae	Trochoidea	AM403897	Williams et al., 2007
Turbo militaris	Turbo	Turbininae	Turbinidae	Trochoidea	AM403898	Williams et al., 2007
Turbo petholatus	Turbo	Turbininae	Turbinidae	Trochoidea	AM403874	Williams et al., 2007
Turbo petholatus	Turbo	Turbininae	Turbinidae	Trochoidea	AM403875	Williams et al., 2007
Turbo petholatus	Turbo	Turbininae	Turbinidae	Trochoidea	AM403876	Williams et al., 2007
Turbo petholatus	Turbo	Turbininae	Turbinidae	Trochoidea	AM403877	Williams et al., 2007
Turbo petholatus	Turbo	Turbininae	Turbinidae	Trochoidea	AM049383	Williams et al., 2007
Turbo radiatus	Turbo	Turbininae	Turbinidae	Trochoidea	AM403885	Williams et al., 2007
Turbo reevii	Turbo	Turbininae	Turbinidae	Trochoidea	AM403878	Williams et al., 2007
Turbo sarmaticus	Turbo	Turbininae	Turbinidae	Trochoidea	AM403934	Williams et al., 2007
Turbo sarmaticus	Turbo	Turbininae	Turbinidae	Trochoidea	AM403935	Williams et al., 2007
Turbo saxosus	Turbo	Turbininae	Turbinidae	Trochoidea	AM049385	Williams et al., 2007
Turbo saxosus	Turbo	Turbininae	Turbinidae	Trochoidea	AM403887	Williams et al., 2007
Turbo saxosus	Turbo	Turbininae	Turbinidae	Trochoidea	AM403888	Williams et al., 2007
Turbo setosus	Turbo	Turbininae	Turbinidae	Trochoidea	AM403909	Williams et al., 2007
Turbo setosus	Turbo	Turbininae	Turbinidae	Trochoidea	AM403910	Williams et al., 2007
Turbo sparverius	Turbo	Turbininae	Turbinidae	Trochoidea	AM403911	Williams et al., 2007
Turbo squamiger	Turbo	Turbininae	Turbinidae	Trochoidea	AM403940	Williams et al., 2007
Turbo squamiger	Turbo	Turbininae	Turbinidae	Trochoidea	AM403848	Williams et al., 2007
Turbo squamosus	Turbo	Turbininae	Turbinidae	Trochoidea	AM403912	Williams et al., 2007
Turbo squamosus	Turbo	Turbininae	Turbinidae	Trochoidea	AM403913	Williams et al., 2007
Turbo squamosus	Turbo	Turbininae	Turbinidae	Trochoidea	AM403914	Williams et al., 2007
Turbo stenogyrus	Turbo	Turbininae	Turbinidae	Trochoidea	AM403915	Williams et al., 2007
Turbo stenogyrus	Turbo	Turbininae	Turbinidae	Trochoidea	AM403916	Williams et al., 2007
Turbo tuberculosus	Turbo	Turbininae	Turbinidae	Trochoidea	AM403926	Williams et al., 2007
Turbo tuberculosus	Turbo	Turbininae	Turbinidae	Trochoidea	AM403927	Williams et al., 2007
Turbo tuberculosus	Turbo	Turbininae	Turbinidae	Trochoidea	AM403928	Williams et al., 2007
Turbo sp. A	Turbo	Turbininae	Turbinidae	Trochoidea	MN388988	Ran et al., 2020
Turbo sp. A	Turbo	Turbininae	Turbinidae	Trochoidea	MN388989	Ran et al., 2020
Turbo sp. A	Turbo	Turbininae	Turbinidae	Trochoidea	MN388991	Ran et al., 2020
Turbo sp. A	Turbo	Turbininae	Turbinidae	Trochoidea	ON908819	Present study
Turbo sp. A	Turbo	Turbininae	Turbinidae	Trochoidea	ON908820	Present study
Turbo sp. A	Turbo	Turbininae	Turbinidae	Trochoidea	ON908821	Present study
Turbo sp. A	Turbo	Turbininae	Turbinidae	Trochoidea	ON908822	Present study
Turbo sp. A	Turbo	Turbininae	Turbinidae	Trochoidea	ON908823	Present study
Turbo sp. A	Turbo	Turbininae	Turbinidae	Trochoidea	ON908824	Present study
Turbo sp. A	Turbo	Turbininae	Turbinidae	Trochoidea	ON908825	Present study
Turbo sp. A	Turbo	Turbininae	Turbinidae	Trochoidea	ON908826	Present study
Turbo sp. A	Turbo	Turbininae	Turbinidae	Trochoidea	ON908827	Present study
Turbo sp. A	Turbo	Turbininae	Turbinidae	Trochoidea	ON908828	Present study
Turbo sp. A	Turbo	Turbininae	Turbinidae	Trochoidea	ON908829	Present study
Turbo sp. A	Turbo	Turbininae	Turbinidae	Trochoidea	ON908830	Present study
Turbo sp. A	Turbo	Turbininae	Turbinidae	Trochoidea	ON908831	Present study
Turbo sp. A	Turbo	Turbininae	Turbinidae	Trochoidea	ON908832	Present study
Turbo sp. A	Turbo	Turbininae	Turbinidae	Trochoidea	ON908833	Present study
Turbo sp. B	Turbo	Turbininae	Turbinidae	Trochoidea	MF979273	Unpublished
Turbo sp. B	Turbo	Turbininae	Turbinidae	Trochoidea	ON908834	Present study
Turbo sp. B	Turbo	Turbininae	Turbinidae	Trochoidea	ON908835	Present study
Turbo sp. B	Turbo	Turbininae	Turbinidae	Trochoidea	ON908836	Present study
Umbonium costatum	Umbonium	Umboniinae	Trochidae	Trochoidea	AM049341	Williams et al., 2006
Umbonium giganteum	Umbonium	Umboniinae	Trochidae	Trochoidea	AB505313	Williams et al., 2010
Umbonium giganteum	Umbonium	Umboniinae	Trochidae	Trochoidea	AB505314	Williams et al., 2010
Umbonium moniliferum	Umbonium	Umboniinae	Trochidae	Trochoidea	AB365227	Kano et al.,2008
Umbonium moniliferum	Umbonium	Umboniinae	Trochidae	Trochoidea	AB505315	Kano et al.,2008
Umbonium thomasi	Umbonium	Umboniinae	Trochidae	Trochoidea	ON908877	Present study
Umbonium thomasi	Umbonium	Umboniinae	Trochidae	Trochoidea	ON908878	Present study
Umbonium thomasi	Umbonium	Umboniinae	Trochidae	Trochoidea	ON908879	Present study
Umbonium vestiarium	Umbonium	Umboniinae	Trochidae	Trochoidea	ON908885	Present study
Umbonium vestiarium	Umbonium	Umboniinae	Trochidae	Trochoidea	ON908886	Present study
Umbonium vestiarium	Umbonium	Umboniinae	Trochidae	Trochoidea	ON908887	Present study
Umbonium vestiarium	Umbonium	Umboniinae	Trochidae	Trochoidea	ON908888	Present study
Zethalia zelandica	Zethalia	Umboniinae	Trochidae	Trochoidea	GQ249694	Williams et al., 2010
Zethalia zelandica	Zethalia	Umboniinae	Trochidae	Trochoidea	GQ249699	Williams et al., 2010
