# Supplementary material for: Comparing the Efficiency of Single-Locus Species Delimitation Methods within Trochoidea (Gastropoda: Vetigastropoda)
Source: Genes (Basel). 2022 Dec 2;13(12):2273. doi: 10.3390/genes13122273 (PMC9778293; doi:10.3390/genes13122273)
Supplement: Supplementary file 1 [file genes-13-02273-s001.zip › Table S2.xlsx]

## Sheet: Sheet1
Table S2. The samples localities and GenBank accession number of sequences.
Species	Sampling location	GenBank accession
Clanculus denticulatus	Fangcheng,Guangxi	OP457006
Clanculus denticulatus	Fangcheng,Guangxi	OP457007
Clanculus denticulatus	Beihai,Guangxi	OP457008
Lunella correensis	Rongcheng, Shandong	OP457009
Lunella correensis	Rongcheng, Shandong	OP457010
Lunella correensis	Rongcheng, Shandong	OP457011
Lunella correensis	Rongcheng, Shandong	OP457012
Lunella correensis	Qingdao,Shandong	OP457013
Lunella correensis	Qingdao,Shandong	OP457014
Lunella correensis	Qingdao,Shandong	OP457015
Lunella correensis	Qingdao,Shandong	OP457016
Lunella granulata	Pingtan, Fujian	OP457017
Lunella granulata	Pingtan, Fujian	OP457018
Lunella granulata	Pingtan, Fujian	OP457019
Lunella granulata	Beihai,Guangxi	OP457020
Lunella granulata	Beihai,Guangxi	OP457021
Lunella granulata	Beihai,Guangxi	OP457022
Lunella granulata	Lingao,Hainan	OP457023
Lunella granulata	Lingao,Hainan	OP457024
Lunella granulata	Lingao,Hainan	OP457025
Lunella moniliformis	Sanya,Hainan	OP457026
Lunella moniliformis	Sanya,Hainan	OP457027
Lunella moniliformis	Sanya,Hainan	OP457028
Tectus pyramis	Wenchang,Hainan	OP457029
Tectus pyramis	Wenchang,Hainan	OP457030
Tectus pyramis	Sansha,Hainan	OP457031
Tegula nigerrima	Zhangzhou,Fujian	OP457032
Tegula nigerrima	Zhangzhou,Fujian	OP457033
Tegula nigerrima	Zhangzhou,Fujian	OP457034
Tegula nigerrima	Zhangzhou,Fujian	OP457035
Tegula nigerrima	Zhangzhou,Fujian	OP457036
Tegula nigerrima	Zhangzhou,Fujian	OP457037
Tegula nigerrima	Pingtan, Fujian	OP457038
Tegula rustica	Weihai, Shandong	OP457039
Tegula rustica	Weihai, Shandong	OP457040
Tegula rustica	Weihai, Shandong	OP457041
Tegula rustica	Weihai, Shandong	OP457042
Tegula rustica	Weihai, Shandong	OP457043
Tegula rustica	Weihai, Shandong	OP457044
Tegula rustica	Weihai, Shandong	OP457045
Tegula rustica	Yantai, Shandong	OP457046
Tegula rustica	Yantai, Shandong	OP457047
Tegula rustica	Yantai, Shandong	OP457048
Tegula rustica	Yantai, Shandong	OP457049
Tegula rustica	Yantai, Shandong	OP457050
Tegula rustica	Yantai, Shandong	OP457051
Tegula rustica	Shengsi, Zhejiang	OP457052
Tegula rustica	Shengsi, Zhejiang	OP457053
Tegula rustica	Shengsi, Zhejiang	OP457054
Tegula rustica	Zhangzhou, Zhejiang	OP457055
Tegula rustica	Zhangzhou, Zhejiang	OP457056
Tegula rustica	Zhangzhou, Zhejiang	OP457057
Tegula rustica	Zhangzhou, Zhejiang	OP457058
Tegula rustica	Fangchenggang,Guangxi	OP457059
Tegula rustica	Fangchenggang,Guangxi	OP457060
Tegula rustica	Fangchenggang,Guangxi	OP457061
Trochus maculatus	Sanya,Hainan	OP457062
Trochus maculatus	Sanya,Hainan	OP457063
Trochus maculatus	Sanya,Hainan	OP457064
Trochus maculatus	Sanya,Hainan	OP457065
Trochus maculatus	Sanya,Hainan	OP457066
Trochus maculatus	Sanya,Hainan	OP457067
Trochus maculatus	Lingao, Hainan	OP457068
Trochus maculatus	Lingao, Hainan	OP457069
Trochus maculatus	Lingao, Hainan	OP457070
Trochus maculatus	Lingao, Hainan	OP457071
Trochus maculatus	Lingao, Hainan	OP457072
Trochus maculatus	Beihai,Guangxi	OP457073
Trochus maculatus	Beihai,Guangxi	OP457074
Trochus maculatus	Beihai,Guangxi	OP457075
Turbo sp. A	Sanya,Hainan	ON908819
Turbo sp. A	Qiziwan,Hainan	ON908820
Turbo sp. A	Qiziwan,Hainan	ON908821
Turbo sp. A	Sanya,Hainan	ON908822
Turbo sp. A	Wenchang,Hainan	ON908823
Turbo sp. A	Wenchang,Hainan	ON908824
Turbo sp. A	Wenchang,Hainan	ON908825
Turbo sp. A	Wenchang,Hainan	ON908826
Turbo sp. A	Sanya,Hainan	ON908827
Turbo sp. A	Danzhou,Hainan	ON908828
Turbo sp. A	Danzhou,Hainan	ON908829
Turbo sp. A	Danzhou,Hainan	ON908830
Turbo sp. A	Lingao,Hainan	ON908831
Turbo sp. A	Lingao,Hainan	ON908832
Turbo sp. A	Lingao,Hainan	ON908833
Turbo sp. B	Fangcheng,Guangxi	ON908834
Turbo sp. B	Fangcheng,Guangxi	ON908835
Turbo sp. B	Fangcheng,Guangxi	ON908836
Turbo chrysostomus	Sansha,Hainan	ON908702
Turbo chrysostomus	Sansha,Hainan	ON908703
Turbo chrysostomus	Sansha,Hainan	ON908704
Turbo chrysostomus	Sansha,Hainan	ON908705
Turbo chrysostomus	Sansha,Hainan	ON908706
Turbo cornutus	Wenzhou,Zhejiang	ON908817
Turbo cornutus	Wenzhou,Zhejiang	ON908818
Turbo cornutus	Pingtan, Fujian	ON908946
Turbo cornutus	Shengsi, Zhejiang	ON908947
Turbo cornutus	Shengsi, Zhejiang	ON908948
Turbo cornutus	Pingtan, Fujian	ON908949
Turbo cornutus	Shengsi, Zhejiang	ON908950
Turbo cornutus	Shengsi, Zhejiang	ON908951
Umbonium thomasi	Ganyu, Jiangsu	ON908877
Umbonium thomasi	Ganyu, Jiangsu	ON908878
Umbonium thomasi	Qingdao,Shandong	ON908879
Umbonium vestiarium	Beihai,Guangxi	ON908885
Umbonium vestiarium	Beihai,Guangxi	ON908886
Umbonium vestiarium	Beihai,Guangxi	ON908887
Umbonium vestiarium	Beihai,Guangxi	ON908888
