# Supplementary material for: Comparing the Efficiency of Single-Locus Species Delimitation Methods within Trochoidea (Gastropoda: Vetigastropoda)
Source: Genes (Basel). 2022 Dec 2;13(12):2273. doi: 10.3390/genes13122273 (PMC9778293; doi:10.3390/genes13122273)
Supplement: Supplementary file 1 [file genes-13-02273-s001.zip › Table S3.xlsx]

## Sheet: Sheet1
Table S4. Nucleotide distance threshold values for species delimitation ad-hoc estimated for each dataset.
Dataset	ad hoc threshold
Astralium	0.0486336
Austrocochlea	0.0695888
Bolma	0.0090007
Calliostoma	0.0530942
Calliostomatidae	0.0433858
Cantharidinae	0.0218564
Cantharidus	0.0455743
Clanculus	0.0678915
Colloniinae	0.347957
Diloma	0.0566066
Fossarininae	0.092286
Gibbula	0.0935612
Homalopoma	0.276747
Jujubinus	0.0913646
Liotiidae	0.124426
Lirularia	0.0787603
Lunella	0.0304853
Margaritidae	0.0622703
Micrelenchus	0.0501065
Monodonta	0.0473638
Monodontinae	0.0477846
Phasianellidae	0.115204
Phorcus	0.0781459
Solariellidae	0.0469836
Steromphala	0.0387462
Stomatellinae	0.0990816
Tectus	0.0519907
Tegula	0.0213728
Tegulidae	0.0194295
Trochidae	0.0179124
Trochinae	0.0567584
Trochus	0.103645
Turbiniddae	0.0348473
Turbininae	0.0348803
Turbo	0.028079
Umboniinae	0.0245868
Umbonium	0.0296076
