# Supplementary material for: Comparing the Efficiency of Single-Locus Species Delimitation Methods within Trochoidea (Gastropoda: Vetigastropoda)
Source: Genes (Basel). 2022 Dec 2;13(12):2273. doi: 10.3390/genes13122273 (PMC9778293; doi:10.3390/genes13122273)
Supplement: Supplementary file 1 [file genes-13-02273-s001.zip › Table S4.xlsx]

## Sheet: Sheet1
Table S5. Molecular species delimitation analyses results.
Method	Dataset	Match	Split	Merge	Mixture
Ad hoc threshold	Astralium	7	1	4	0
Ad hoc threshold	Austrocochlea	4	0	3	0
Ad hoc threshold	Bolma	12	2	0	0
Ad hoc threshold	Calliostoma	11	0	0	0
Ad hoc threshold	Calliostomatidae	15	0	2	0
Ad hoc threshold	Cantharidinae	40	5	9	0
Ad hoc threshold	Cantharidus	3	0	2	2
Ad hoc threshold	Clanculus	6	0	0	0
Ad hoc threshold	Colloniidae	1	0	8	0
Ad hoc threshold	Diloma	10	0	0	0
Ad hoc threshold	Fossarininae	6	0	0	0
Ad hoc threshold	Gibbula	6	0	0	0
Ad hoc threshold	Homalopoma	6	0	0	0
Ad hoc threshold	Jujubinus	1	0	3	0
Ad hoc threshold	Liotiidae	2	0	0	0
Ad hoc threshold	Lirularia	1	0	2	0
Ad hoc threshold	Lunella	5	1	4	0
Ad hoc threshold	Margaritidae	9	0	0	0
Ad hoc threshold	Micrelenchus	2	0	4	0
Ad hoc threshold	Monodonta	3	0	3	0
Ad hoc threshold	Monodontinae	17	0	2	3
Ad hoc threshold	Phasianellidae	5	0	0	0
Ad hoc threshold	Phorcus	4	0	4	0
Ad hoc threshold	Solariellidae	15	0	0	0
Ad hoc threshold	Steromphala	6	1	0	0
Ad hoc threshold	Stomatellinae	5	1	0	0
Ad hoc threshold	Tectus	3	0	0	0
Ad hoc threshold	Tegula	7	1	2	2
Ad hoc threshold	Tegulidae	16	0	2	2
Ad hoc threshold	Trochidae	108	7	13	2
Ad hoc threshold	Trochinae	16	0	0	0
Ad hoc threshold	Trochus	3	0	0	0
Ad hoc threshold	Turbinidae	67	6	8	0
Ad hoc threshold	Turbininae	66	6	8	0
Ad hoc threshold	Turbo	26	2	0	0
Ad hoc threshold	Umboniinae	18	0	0	0
Ad hoc threshold	Umbonium	5	0	0	0
ABGD	Astralium	7	1	4	0
ABGD	Austrocochlea	4	0	3	0
ABGD	Bolma	12	2	0	0
ABGD	Calliostoma	11	0	0	0
ABGD	Calliostomatidae	15	0	2	0
ABGD	Cantharidinae	38	1	13	2
ABGD	Cantharidus	4	1	2	0
ABGD	Clanculus	6	0	0	0
ABGD	Colloniidae	7	0	2	0
ABGD	Diloma	10	0	0	0
ABGD	Fossarininae	4	0	2	0
ABGD	Gibbula	6	0	0	0
ABGD	Homalopoma	6	0	0	0
ABGD	Jujubinus	1	0	3	0
ABGD	Liotiidae	2	0	0	0
ABGD	Lirularia	3	0	0	0
ABGD	Lunella	4	1	5	0
ABGD	Margaritidae	9	0	0	0
ABGD	Micrelenchus	2	0	4	0
ABGD	Monodonta	3	0	3	0
ABGD	Monodontinae	17	0	2	3
ABGD	Phasianellidae	5	0	0	0
ABGD	Phorcus	6	2	0	0
ABGD	Solariellidae	15	0	0	0
ABGD	Steromphala	4	1	2	0
ABGD	Stomatellinae	5	1	0	0
ABGD	Tectus	3	0	0	0
ABGD	Tegula	9	1	0	2
ABGD	Tegulidae	14	0	6	0
ABGD	Trochidae	100	2	23	5
ABGD	Trochinae	16	0	0	0
ABGD	Trochus	3	0	0	0
ABGD	Turbinidae	68	7	6	0
ABGD	Turbininae	67	7	6	0
ABGD	Turbo	26	2	0	0
ABGD	Umboniinae	12	0	6	0
ABGD	Umbonium	3	0	2	0
ASAP	Astralium	7	1	4	0
ASAP	Austrocochlea	4	0	0	3
ASAP	Bolma	11	3	0	0
ASAP	Calliostoma	11	0	0	0
ASAP	Calliostomatidae	15	0	2	0
ASAP	Cantharidinae	39	4	9	2
ASAP	Cantharidus	4	1	2	0
ASAP	Clanculus	6	0	0	0
ASAP	Colloniidae	9	0	0	0
ASAP	Diloma	10	0	0	0
ASAP	Fossarininae	6	0	0	0
ASAP	Gibbula	6	0	0	0
ASAP	Homalopoma	6	0	0	0
ASAP	Jujubinus	4	0	0	0
ASAP	Liotiidae	2	0	0	0
ASAP	Lirularia	3	0	0	0
ASAP	Lunella	5	1	4	0
ASAP	Margaritidae	9	0	0	0
ASAP	Micrelenchus	2	0	4	0
ASAP	Monodonta	4	0	0	2
ASAP	Monodontinae	17	0	2	3
ASAP	Phasianellidae	5	0	0	0
ASAP	Phorcus	6	2	0	0
ASAP	Solariellidae	15	0	0	0
ASAP	Steromphala	6	1	0	0
ASAP	Stomatellinae	5	1	0	0
ASAP	Tectus	3	0	0	0
ASAP	Tegula	9	1	0	2
ASAP	Tegulidae	18	0	0	2
ASAP	Trochidae	110	2	13	5
ASAP	Trochinae	16	0	0	0
ASAP	Trochus	3	0	0	0
ASAP	Turbinidae	68	7	6	0
ASAP	Turbininae	67	7	6	0
ASAP	Turbo	26	2	0	0
ASAP	Umboniinae	18	0	0	0
ASAP	Umbonium	5	0	0	0
sGMYC	Astralium	7	1	4	0
sGMYC	Austrocochlea	4	0	0	3
sGMYC	Bolma	10	4	0	0
sGMYC	Calliostoma	11	0	0	0
sGMYC	Calliostomatidae	15	0	2	0
sGMYC	Cantharidinae	40	5	9	0
sGMYC	Cantharidus	3	2	2	0
sGMYC	Clanculus	6	0	0	0
sGMYC	Colloniidae	7	0	2	0
sGMYC	Diloma	10	0	0	0
sGMYC	Fossarininae	6	0	0	0
sGMYC	Gibbula	5	1	0	0
sGMYC	Homalopoma	4	0	2	0
sGMYC	Jujubinus	1	0	3	0
sGMYC	Liotiidae	1	1	0	0
sGMYC	Lirularia	3	0	0	0
sGMYC	Lunella	5	1	4	0
sGMYC	Margaritidae	9	0	0	0
sGMYC	Micrelenchus	2	0	4	0
sGMYC	Monodonta	3	1	0	2
sGMYC	Monodontinae	17	1	0	4
sGMYC	Phasianellidae	5	0	0	0
sGMYC	Phorcus	6	2	0	0
sGMYC	Solariellidae	15	0	0	0
sGMYC	Steromphala	6	1	0	0
sGMYC	Stomatellinae	5	1	0	0
sGMYC	Tectus	3	0	0	0
sGMYC	Tegula	9	1	0	2
sGMYC	Tegulidae	18	0	0	2
sGMYC	Trochidae	103	7	15	5
sGMYC	Trochinae	16	0	0	0
sGMYC	Trochus	3	0	0	0
sGMYC	Turbinidae	69	6	6	0
sGMYC	Turbininae	68	6	6	0
sGMYC	Turbo	25	3	0	0
sGMYC	Umboniinae	18	0	0	0
sGMYC	Umbonium	5	0	0	0
mGMYC	Astralium	7	1	4	0
mGMYC	Austrocochlea	4	0	0	3
mGMYC	Bolma	8	6	0	0
mGMYC	Calliostoma	11	0	0	0
mGMYC	Calliostomatidae	15	0	2	0
mGMYC	Cantharidinae	38	7	9	0
mGMYC	Cantharidus	4	3	0	0
mGMYC	Clanculus	2	0	4	0
mGMYC	Colloniidae	6	1	2	0
mGMYC	Diloma	10	0	0	0
mGMYC	Fossarininae	3	0	3	0
mGMYC	Gibbula	5	1	0	0
mGMYC	Homalopoma	3	1	2	0
mGMYC	Jujubinus	1	0	3	0
mGMYC	Liotiidae	1	1	0	0
mGMYC	Lirularia	3	0	0	0
mGMYC	Lunella	5	1	4	0
mGMYC	Margaritidae	8	1	0	0
mGMYC	Micrelenchus	2	0	4	0
mGMYC	Monodonta	3	1	0	2
mGMYC	Monodontinae	16	2	0	4
mGMYC	Phasianellidae	5	0	0	0
mGMYC	Phorcus	5	3	0	0
mGMYC	Solariellidae	14	1	0	0
mGMYC	Steromphala	5	2	0	0
mGMYC	Stomatellinae	4	0	0	2
mGMYC	Tectus	3	0	0	0
mGMYC	Tegula	6	4	0	2
mGMYC	Tegulidae	16	2	0	2
mGMYC	Trochidae	101	10	15	4
mGMYC	Trochinae	16	0	0	0
mGMYC	Trochus	2	1	0	0
mGMYC	Turbinidae	62	13	4	2
mGMYC	Turbininae	61	13	4	2
mGMYC	Turbo	23	5	0	0
mGMYC	Umboniinae	14	1	3	0
mGMYC	Umbonium	5	0	0	0
PTP	Astralium	5	1	6	0
PTP	Austrocochlea	4	0	0	3
PTP	Bolma	11	3	0	0
PTP	Calliostoma	11	0	0	0
PTP	Calliostomatidae	15	0	2	0
PTP	Cantharidinae	39	6	9	0
PTP	Cantharidus	3	2	2	0
PTP	Clanculus	6	0	0	0
PTP	Colloniidae	9	0	0	0
PTP	Diloma	10	0	0	0
PTP	Fossarininae	0	0	6	0
PTP	Gibbula	6	0	0	0
PTP	Homalopoma	4	0	2	0
PTP	Jujubinus	0	0	4	0
PTP	Liotiidae	0	0	2	0
PTP	Lirularia	3	0	0	0
PTP	Lunella	5	1	4	0
PTP	Margaritidae	9	0	0	0
PTP	Micrelenchus	2	0	4	0
PTP	Monodonta	4	0	0	2
PTP	Monodontinae	18	0	0	4
PTP	Phasianellidae	5	0	0	0
PTP	Solariellidae	15	0	0	0
PTP	Phorcus	5	3	0	0
PTP	Steromphala	5	2	0	0
PTP	Stomatellinae	0	0	6	0
PTP	Tectus	3	0	0	0
PTP	Tegula	9	1	0	2
PTP	Tegulidae	17	1	0	2
PTP	Trochidae	106	5	15	4
PTP	Trochinae	16	0	0	0
PTP	Trochus	3	0	0	0
PTP	Turbinidae	67	8	6	0
PTP	Turbininae	66	8	6	0
PTP	Turbo	24	4	0	0
PTP	Umboniinae	18	0	0	0
PTP	Umbonium	5	0	0	0
mPTP	Astralium	0	0	12	0
mPTP	Austrocochlea	1	0	3	3
mPTP	Bolma	11	1	2	0
mPTP	Calliostoma	5	0	6	0
mPTP	Calliostomatidae	6	0	11	0
mPTP	Cantharidinae	23	2	29	0
mPTP	Cantharidus	0	0	7	0
mPTP	Clanculus	0	0	6	0
mPTP	Colloniidae	1	0	8	0
mPTP	Diloma	5	0	5	0
mPTP	Fossarininae	0	0	6	0
mPTP	Gibbula	2	0	4	0
mPTP	Homalopoma	2	0	4	0
mPTP	Jujubinus	0	0	4	0
mPTP	Liotiidae	0	0	2	0
mPTP	Lirularia	0	0	3	0
mPTP	Lunella	5	1	4	0
mPTP	Margaritidae	1	0	8	0
mPTP	Micrelenchus	2	0	4	0
mPTP	Monodonta	4	0	0	2
mPTP	Monodontinae	8	0	10	4
mPTP	Phasianellidae	5	0	0	0
mPTP	Solariellidae	6	0	9	0
mPTP	Phorcus	5	1	2	0
mPTP	Steromphala	5	2	0	0
mPTP	Stomatellinae	0	0	6	0
mPTP	Tectus	1	0	2	0
mPTP	Tegula	7	1	2	2
mPTP	Tegulidae	4	1	13	2
mPTP	Trochidae	51	1	72	6
mPTP	Trochinae	4	0	12	0
mPTP	Trochus	3	0	0	0
mPTP	Turbinidae	34	2	45	0
mPTP	Turbininae	33	2	45	0
mPTP	Turbo	19	0	6	3
mPTP	Umboniinae	4	0	14	0
mPTP	Umbonium	3	0	2	0
